# Supplementary material for: Epigenome-wide DNA methylation profiling of periprostatic adipose tissue in prostate cancer patients with excess adiposity—a pilot study
Source: Clin Epigenetics. 2018 Apr 17;10:54. doi: 10.1186/s13148-018-0490-3 (PMC5904983; doi:10.1186/s13148-018-0490-3)
Supplement: Supplementary file 2 — Table S1. Differentially methylated CpG sites in PPAT between obese/overweight PCa patients and normal weight controls. The table shows 5526 DMCs in PPAT between obese/overweight PCa patients and normal weight patients, which were identified by using the “Limma” method. (XLSX 663 kb) [file 13148_2018_490_MOESM2_ESM.xlsx]

## Sheet: Sheet1
Supplementary Table 1. Differentially Methylated CpG sites in PPAT between Obesity/overweight PCa patients and Normal weight controls (Adjust P<0.25)
Probe ID	Chromosome and Coordinate(GRCh37)	Nearest Gene	UCSC_RefGene_Accession	Relation to Gene region	Relation to CpG island	UCSC_CpG_Islands_Name(GRCh37)	DNAm β Difference(%)	P-value	Adjust P-value (<0.25)
cg14498674	chr1:41707653	SCMH1	NM_012236	5'UTR	Island	chr1:41706957-41708327	-0.159041	2.00984e-10	8.8123e-05
cg04352088	chr22:43609331	SCUBE1	NM_173050	Body	S_Shelf	chr22:43605965-43606236	0.0835223	9.92745e-08	0.0116319
cg12655768	chr5:75918112	IQGAP2;F2RL2	NM_006633;NM_004101	Body;Body	Open Sea		0.176823	1.06117e-07	0.0116319
cg12474444	chr5:1298644			Intergenic	S_Shelf	chr5:1289275-1295970	-0.130318	3.9276e-07	0.0246013
cg19160624	chr12:68221623			Intergenic	Open Sea		0.0647915	7.7398e-07	0.0327823
cg08308162	chr16:8889244	TMEM186	NM_015421	3'UTR	N_Shelf	chr16:8891322-8891928	0.0723772	8.2244e-07	0.0327823
cg21119375	chr2:44393385			Intergenic	N_Shore	chr2:44394983-44396629	0.0798378	7.36886e-07	0.0327823
cg15013527	chr11:316339			Intergenic	Island	chr11:315739-316539	0.135147	6.03892e-07	0.0327823
cg15736743	chr2:23768363	KLHL29	NM_052920	5'UTR	Open Sea		-0.0547295	1.27751e-06	0.046678
cg20000342	chr17:56031856			Intergenic	Island	chr17:56031843-56033160	0.0468316	1.55082e-06	0.0523054
cg20918682	chr20:6034694	LRRN4	NM_152611	TSS200	S_Shore	chr20:6032675-6033517	0.051945	1.84591e-06	0.053957
cg03773647	chr11:57417949	YPEL4	NM_145008	TSS1500	S_Shelf	chr11:57414400-57414664	0.0532303	1.8097e-06	0.053957
cg01030476	chr1:236686564	LGALS8;LGALS8;LGALS8;LGALS8	NM_201543;NM_006499;NM_201545;NM_201544	TSS200;TSS200;5'UTR;TSS1500	N_Shore	chr1:236687071-236687608	0.071957	2.23753e-06	0.0613166
cg00243527	chr22:30640594	LIF	NM_002309	Body	N_Shore	chr22:30642437-30642671	-0.152424	4.70045e-06	0.0836725
cg02254574	chr17:32483640	ACCN1;ACCN1	NM_001094;NM_001094	1stExon;5'UTR	N_Shore	chr17:32484007-32484280	0.0542975	5.43787e-06	0.0836725
cg10327428	chr8:39172022	ADAM5P	NR_001448	TSS200	Open Sea		0.0544204	5.17693e-06	0.0836725
cg16980637	chr19:51815359	IGLON5	NM_001101372	Body	Island	chr19:51815157-51815458	0.0590919	4.83348e-06	0.0836725
cg05800289	chr11:77301496	AQP11	NM_173039	1stExon	S_Shore	chr11:77300360-77301391	0.059773	5.23943e-06	0.0836725
cg05300378	chr17:74128731			Intergenic	Open Sea		0.0601502	5.53418e-06	0.0836725
cg10902717	chr5:178368620	ZNF454	NM_182594	5'UTR	Island	chr5:178367620-178368725	0.0624315	4.00604e-06	0.0836725
cg23673107	chr19:11908712	ZNF491	NM_152356	TSS1500	N_Shore	chr19:11909402-11909841	0.0653299	4.00385e-06	0.0836725
cg05192402	chr8:20676367			Intergenic	Open Sea		0.0783177	4.07371e-06	0.0836725
cg07234097	chr1:184761873	FAM129A	NM_052966	3'UTR	Open Sea		0.046684	6.05747e-06	0.0880707
cg03968911	chr10:118734132	KIAA1598;KIAA1598	NM_018330;NM_001127211	Body;Body	Open Sea		0.0749542	6.2268e-06	0.0880707
cg14149304	chr1:26145407	FAM54B;FAM54B;FAM54B	NM_001099625;NM_001099627;NM_019557	TSS1500;TSS1500;TSS1500	N_Shore	chr1:26146122-26147349	0.0643854	6.43178e-06	0.0881271
cg25473438	chr6:41169049	TREML2	NM_024807	TSS200	Open Sea		-0.0809257	9.77551e-06	0.0924979
cg03393445	chr8:19249545	SH2D4A	NM_022071	Body	Open Sea		-0.0429005	1.17116e-05	0.0924979
cg11092486	chr6:5087604			Intergenic	S_Shore	chr6:5084516-5087032	-0.0401233	9.925e-06	0.0924979
cg09406384	chr19:8579163	ZNF414;ZNF414	NM_001146175;NM_032370	TSS200;TSS200	Island	chr19:8578661-8579219	0.0327311	7.72147e-06	0.0924979
cg18768887	chr9:138987845	NACC2	NM_144653	TSS1500	Island	chr9:138985837-138987846	0.0336752	1.07931e-05	0.0924979
cg01024141	chr22:17090136	psiTPTE22	NR_001591	Body	N_Shore	chr22:17090455-17091224	0.038004	7.48976e-06	0.0924979
cg22411207	chr8:57026301	MOS	NM_005372	1stExon	Island	chr8:57025546-57026543	0.038285	1.15043e-05	0.0924979
cg09359933	chr19:4670669	C19orf10	NM_019107	TSS1500	S_Shore	chr19:4669927-4670528	0.0418748	1.10207e-05	0.0924979
cg24324483	chrX:152876286			Intergenic	S_Shore	chrX:152875299-152876145	0.0440982	8.82783e-06	0.0924979
cg27303735	chr6:30709605	FLOT1	NM_005803	Body	N_Shore	chr6:30710307-30712440	0.0596002	1.19487e-05	0.0924979
cg03714522	chr7:150822902	AGAP3	NM_031946	Body	Island	chr7:150822654-150823387	0.0597181	1.20248e-05	0.0924979
cg20751926	chr16:58061280	MMP15	NM_002428	Body	Island	chr16:58059380-58061477	0.0660374	8.67927e-06	0.0924979
cg06793796	chr13:112705699			Intergenic	N_Shelf	chr13:112707804-112708696	0.0681997	1.20075e-05	0.0924979
cg12461677	chr19:58862089	NCRNA00181;A1BG	NR_015380;NM_130786	TSS1500;Body	Island	chr19:58861341-58862406	0.0717732	8.33078e-06	0.0924979
cg09639220	chr3:126267602			Intergenic	Open Sea		0.0720266	8.34534e-06	0.0924979
cg10742523	chr4:55650393			Intergenic	Open Sea		0.0757731	1.06749e-05	0.0924979
cg09296536	chr2:40392494	SLC8A1;SLC8A1;SLC8A1;SLC8A1	NM_001112801;NM_001112802;NM_021097;NM_001112800	Body;Body;Body;Body	Open Sea		0.0765451	1.14798e-05	0.0924979
cg21969795	chr17:7759140	TMEM88	NM_203411	3'UTR	N_Shore	chr17:7760281-7761680	0.0798422	8.22325e-06	0.0924979
cg04717895	chr16:31541298			Intergenic	Open Sea		0.0838706	1.08436e-05	0.0924979
cg01913196	chrX:125687041	DCAF12L1	NM_178470	TSS200	S_Shore	chrX:125685711-125686941	0.180522	9.33914e-06	0.0924979
cg05950212	chr1:149860711	HIST2H2AB	NM_175065	TSS1500	S_Shore	chr1:149857769-149859470	0.0956649	1.24107e-05	0.0938198
cg22868961	chr6:135596044			Intergenic	Open Sea		-0.0660013	1.34819e-05	0.0938292
cg08076830	chr18:44774923			Intergenic	Island	chr18:44772992-44775577	0.0540164	1.31238e-05	0.0938292
cg14061946	chr9:140188511			Intergenic	N_Shore	chr9:140189303-140191066	0.0607542	1.30943e-05	0.0938292
cg07165029	chr3:65715359	MAGI1;MAGI1;MAGI1	NM_015520;NM_001033057;NM_004742	Body;Body;Body	Open Sea		0.0743952	1.30799e-05	0.0938292
cg17835109	chr19:39689909	NCCRP1	NM_001001414	Body	N_Shore	chr19:39690976-39691389	0.0852999	1.34274e-05	0.0938292
cg01468420	chr6:33393112	SYNGAP1	NM_006772	Body	N_Shore	chr6:33393592-33393908	0.037225	1.39153e-05	0.0953321
cg00785193	chr2:36582293	CRIM1	NM_016441	TSS1500	N_Shore	chr2:36582397-36584260	0.0467504	1.41705e-05	0.0955872
cg04119303	chr11:1660513	HCCA2	NM_053005	Body	Open Sea		0.0491125	1.45571e-05	0.0967074
cg15501381	chr14:77737800	NGB	NM_021257	TSS200	S_Shore	chr14:77736733-77737772	0.068966	1.5034e-05	0.0983846
cg05306029	chr2:102117488			Intergenic	Open Sea		0.049912	1.53409e-05	0.0989166
cg16561893	chr6:85483536			Intergenic	Island	chr6:85482569-85484718	-0.0452302	1.68337e-05	0.102516
cg05960850	chr2:2192366	MYT1L	NM_015025	5'UTR	N_Shore	chr2:2193510-2193716	0.049089	1.7302e-05	0.102516
cg17738841	chr2:31094363			Intergenic	Open Sea		0.0531051	1.67533e-05	0.102516
cg02433685	chrX:149716604			Intergenic	S_Shore	chrX:149716154-149716466	0.0565052	1.69636e-05	0.102516
cg23616524	chr7:129466143			Intergenic	Island	chr7:129465404-129466144	0.0696498	1.73015e-05	0.102516
cg10046892	chr1:156217942	PAQR6;PAQR6	NM_198406;NM_024897	TSS200;TSS200	S_Shelf	chr1:156215368-156215899	0.0598487	1.83101e-05	0.105635
cg00144335	chr4:107176	ZNF718	NM_001039127	Body	Island	chr4:107146-107898	0.098973	1.91246e-05	0.1089
cg08343101	chr11:44933332	TSPAN18;TSPAN18	NM_001031730;NM_130783	Body;Body	Open Sea		0.058988	1.95724e-05	0.109578
cg22257574	chr9:135754383	C9orf9;C9orf9;C9orf98	NM_018956;NM_018956;NM_152572	1stExon;5'UTR;TSS200	Island	chr9:135753347-135754384	0.0899401	1.97433e-05	0.109578
cg19963856	chr17:33759573	SLFN12	NM_018042	TSS200	Open Sea		-0.0957692	2.02396e-05	0.109775
cg19566405	chr17:33759965	SLFN12	NM_018042	TSS1500	Open Sea		-0.064389	2.04613e-05	0.109775
cg13688769	chr3:73674363	PDZRN3	NM_015009	TSS1500	Island	chr3:73673230-73674375	0.0276424	2.23308e-05	0.109775
cg05528492	chr7:946657	ADAP1	NM_006869	Body	N_Shore	chr7:947363-947661	0.0348722	2.13598e-05	0.109775
cg02341556	chr11:118781978	BCL9L	NM_182557	TSS1500	S_Shore	chr11:118781060-118781732	0.0392699	2.6855e-05	0.109775
cg08571680	chr11:67407505	TBX10	NM_005995	TSS1500	Open Sea		0.0475199	2.70213e-05	0.109775
cg27095592	chr8:8580746			Intergenic	Island	chr8:8580551-8581214	0.048829	2.56715e-05	0.109775
cg00062245	chr17:42462260	ITGA2B	NM_000419	Body	Island	chr17:42462135-42463579	0.0543126	2.63726e-05	0.109775
cg17971129	chr6:3866461			Intergenic	Open Sea		0.0548981	2.45466e-05	0.109775
cg23949667	chr3:169417653			Intergenic	Open Sea		0.0563862	2.51778e-05	0.109775
cg11062056	chr12:52249852			Intergenic	Open Sea		0.0580745	2.3076e-05	0.109775
cg00726046	chr20:43161260	PKIG;PKIG;PKIG	NM_007066;NM_181805;NM_181804	5'UTR;5'UTR;5'UTR	S_Shore	chr20:43160339-43160817	0.0615405	2.58941e-05	0.109775
cg18263455	chr15:69374595	MIR548H4;TMEM84	NR_031680;NR_026949	Body;Body	Open Sea		0.0621625	2.68063e-05	0.109775
cg24153763	chr6:42928144	GNMT	NM_018960	TSS1500	N_Shore	chr6:42928218-42928810	0.0672555	2.63071e-05	0.109775
cg01306563	chr7:114055074	FOXP2;FOXP2;FOXP2;FOXP2;FOXP2;FOXP2	NM_148898;NM_148898;NM_148899;NM_014491;NM_014491;NM_148899	1stExon;5'UTR;5'UTR;1stExon;5'UTR;1stExon	Open Sea		0.070318	2.66274e-05	0.109775
cg06902698	chr1:151137676	SCNM1;LYSMD1;LYSMD1	NM_024041;NM_001136543;NM_212551	TSS1500;Body;1stExon	Open Sea		0.0704197	2.51527e-05	0.109775
cg10837142	chr10:121765342			Intergenic	Open Sea		0.0707139	2.52105e-05	0.109775
cg08389151	chr19:58862087	NCRNA00181;A1BG	NR_015380;NM_130786	TSS1500;Body	Island	chr19:58861341-58862406	0.0724613	2.55967e-05	0.109775
cg16176573	chr12:110036043			Intergenic	Open Sea		0.074548	2.05566e-05	0.109775
cg02310421	chr7:156889740			Intergenic	Open Sea		0.0759946	2.55143e-05	0.109775
cg00849148	chr4:186951273			Intergenic	Open Sea		0.0765098	2.47029e-05	0.109775
cg24041556	chr19:10736059	SLC44A2;SLC44A2	NM_020428;NM_001145056	TSS200;Body	Island	chr19:10735999-10736396	0.0914238	2.15202e-05	0.109775
cg20372886	chr3:42094749			Intergenic	Open Sea		0.0932184	2.3079e-05	0.109775
cg22582999	chr8:134594669			Intergenic	Open Sea		0.185086	2.4181e-05	0.109775
cg12939777	chr13:114203831	TMCO3	NM_017905	Body	S_Shore	chr13:114202596-114202862	0.0305664	2.73788e-05	0.110133
cg26923863	chr4:1221838	CTBP1;CTBP1	NM_001328;NM_001012614	Body;Body	Island	chr4:1221837-1222050	-0.0666831	2.89435e-05	0.110397
cg07416733	chr11:66834385	RHOD	NM_014578	Body	Open Sea		-0.0464412	2.90393e-05	0.110397
cg01874730	chr16:57406425	CX3CL1;CX3CL1	NM_002996;NM_002996	1stExon;5'UTR	Open Sea		0.0580461	2.80681e-05	0.110397
cg12328660	chr3:119896128	GPR156;GPR156	NM_001168271;NM_153002	Body;Body	Open Sea		0.0682712	2.84522e-05	0.110397
cg07357279	chr17:43318735	FMNL1	NM_005892	Body	Island	chr17:43318429-43319243	0.0819714	2.77712e-05	0.110397
cg13881341	chr19:49259215	FGF21;FUT1	NM_019113;NM_000148	TSS200;TSS1500	S_Shelf	chr19:49255778-49256495	0.0870576	2.90422e-05	0.110397
cg18449062	chr10:104679468	CNNM2;CNNM2;CNNM2	NM_199077;NM_199076;NM_017649	1stExon;1stExon;1stExon	S_Shore	chr10:104677315-104679312	0.0687665	3.05999e-05	0.110506
cg02683307	chr19:54903329			Intergenic	Open Sea		0.0706537	3.07481e-05	0.110506
cg04130557	chr4:186760378	SORBS2	NM_021069	5'UTR	Open Sea		0.0736052	2.98686e-05	0.110506
cg14581129	chr12:53358946			Intergenic	N_Shore	chr12:53359192-53359507	0.0896854	2.96437e-05	0.110506
cg24650262	chr7:98904301			Intergenic	Open Sea		0.0345401	3.41025e-05	0.11076
cg16211161	chr11:113907291			Intergenic	Island	chr11:113906920-113907332	0.0459877	3.24243e-05	0.11076
cg26287741	chr6:138867125	NHSL1	NM_020464	Body	Open Sea		0.0467941	3.4048e-05	0.11076
cg20335293	chr2:156586057			Intergenic	Open Sea		0.0477876	3.33958e-05	0.11076
cg08291506	chr15:89525620			Intergenic	Open Sea		0.0495924	3.22724e-05	0.11076
cg12533658	chr17:37809838	STARD3;STARD3;STARD3	NM_001165937;NM_006804;NM_001165938	Body;Body;Body	Open Sea		0.0497834	3.21649e-05	0.11076
cg23335299	chr15:90291756			Intergenic	N_Shore	chr15:90293221-90294733	0.0556144	3.13894e-05	0.11076
cg08305436	chr19:22806184			Intergenic	Island	chr19:22805800-22806721	0.0571574	3.29472e-05	0.11076
cg03171924	chr1:25258332	RUNX3	NM_001031680	Body	Island	chr1:25255527-25259005	0.0572158	3.24261e-05	0.11076
cg12216518	chr15:66999709	SMAD6;SMAD6;SMAD6	NM_001142861;NR_027654;NM_005585	TSS1500;Body;Body	S_Shelf	chr15:66993543-66996571	0.0597791	3.40066e-05	0.11076
cg14076729	chr1:38126628			Intergenic	Open Sea		0.0629359	3.35165e-05	0.11076
cg16884760	chr8:146233033			Intergenic	Open Sea		0.0716965	3.40548e-05	0.11076
cg16430819	chr16:4000920			Intergenic	Open Sea		0.100128	3.22639e-05	0.11076
cg25985013	chr8:21925112	EPB49;EPB49;EPB49;EPB49;EPB49;EPB49	NM_001114139;NM_001978;NM_001114135;NM_001114138;NM_001114136;NM_001114137	Body;Body;Body;Body;Body;Body	S_Shore	chr8:21923840-21924633	0.0319936	3.4482e-05	0.111169
cg01420388	chr1:11714254	FBXO44;FBXO2;FBXO44;FBXO44;FBXO44	NM_183413;NM_012168;NM_033182;NM_183412;NM_001014765	TSS1500;Body;TSS1500;TSS200;TSS1500	Island	chr1:11714217-11715304	0.0330082	3.52486e-05	0.112811
cg23891996	chr19:9517858			Intergenic	Island	chr19:9517468-9517986	0.0329087	4.13918e-05	0.113877
cg12592691	chr7:51102023	COBL	NM_015198	Body	Open Sea		0.0338071	3.8194e-05	0.113877
cg00896347	chr12:39538940			Intergenic	Island	chr12:39538383-39539500	0.0384876	4.02073e-05	0.113877
cg06576732	chr20:20344672			Intergenic	Island	chr20:20344400-20350605	0.0399718	4.20748e-05	0.113877
cg15538427	chr11:62457014	LRRN4CL;LRRN4CL	NM_203422;NM_203422	5'UTR;1stExon	S_Shore	chr11:62455073-62455868	0.0429163	3.9477e-05	0.113877
cg14398661	chr9:129433779	LMX1B	NM_002316	Body	Island	chr9:129433766-129433970	0.0430425	3.92693e-05	0.113877
cg03700024	chr2:74666700	RTKN;RTKN;RTKN	NM_033046;NM_001015056;NM_001015055	Body;5'UTR;Body	N_Shore	chr2:74667593-74669403	0.046511	4.20099e-05	0.113877
cg26999345	chr22:37584441	C1QTNF6;C1QTNF6	NM_031910;NM_182486	TSS200;TSS200	Open Sea		0.0473295	3.66245e-05	0.113877
cg00207352	chr3:48470181	PLXNB1;PLXNB1	NM_001130082;NM_002673	5'UTR;5'UTR	N_Shore	chr3:48470230-48471389	0.0607137	4.02762e-05	0.113877
cg12582654	chr7:128550812	KCP;KCP	NM_001135914;NM_199349	TSS200;TSS200	Island	chr7:128550409-128550903	0.0620469	4.07109e-05	0.113877
cg13422817	chr12:4550927	FGF6	NM_020996	Body	N_Shelf	chr12:4554405-4554624	0.0628115	4.19251e-05	0.113877
cg22488352	chr3:111697479	ABHD10	NM_018394	TSS1500	N_Shore	chr3:111697739-111698143	0.0634017	3.81967e-05	0.113877
cg09781650	chr16:66285054			Intergenic	Open Sea		0.0645321	3.9387e-05	0.113877
cg11396313	chr1:9935567	CTNNBIP1;CTNNBIP1	NM_020248;NM_001012329	5'UTR;5'UTR	Open Sea		0.0646262	3.97281e-05	0.113877
cg07452306	chr2:73299297	SFXN5	NM_144579	TSS1500	S_Shore	chr2:73297630-73299155	0.0673305	4.12749e-05	0.113877
cg22889142	chr19:58862398	NCRNA00181;A1BG	NR_015380;NM_130786	TSS1500;Body	Island	chr19:58861341-58862406	0.072885	4.07703e-05	0.113877
cg07332757	chr16:88593924	ZFPM1	NM_153813	Body	S_Shelf	chr16:88590204-88590410	0.0737183	3.70314e-05	0.113877
cg13236039	chrX:134167092	FAM127A;FAM127A	NM_001078171;NM_001078171	1stExon;3'UTR	S_Shore	chrX:134166067-134166985	0.0814404	3.92553e-05	0.113877
cg26681847	chr11:120208749	ARHGEF12	NM_015313	Body	S_Shore	chr11:120206460-120207649	0.0857548	3.83077e-05	0.113877
cg21712331	chr13:99630489	DOCK9;DOCK9;DOCK9;DOCK9	NM_015296;NM_001130049;NM_001130048;NM_001130050	Body;Body;TSS200;TSS200	Open Sea		0.0878361	3.9501e-05	0.113877
cg19216817	chr19:49950808	PIH1D1	NM_017916	Body	N_Shelf	chr19:49954763-49955185	0.0619368	4.23821e-05	0.114005
cg21469772	chr9:124989294	LHX6;LHX6	NM_199160;NM_014368	Body;Body	Island	chr9:124987743-124991086	0.0805663	4.31442e-05	0.115347
cg08802933	chr2:219282528	VIL1	NM_007127	TSS1500	Open Sea		0.0434245	4.38506e-05	0.115537
cg05410910	chr16:66434142	CDH5	NM_001795	Body	N_Shelf	chr16:66436577-66437079	0.0798637	4.36921e-05	0.115537
cg07344627	chrX:125687011	DCAF12L1	NM_178470	TSS200	S_Shore	chrX:125685711-125686941	0.251381	4.40058e-05	0.115537
cg25323554	chr17:27135257	C17orf63;C17orf63	NM_001077498;NM_018182	5'UTR;5'UTR	N_Shelf	chr17:27139185-27139671	0.0423497	4.4683e-05	0.116302
cg03377895	chr4:156875553	CTSO	NM_001334	TSS1500	S_Shore	chr4:156874740-156875083	0.0429693	4.56234e-05	0.116302
cg01833485	chr1:216860692	ESRRG;ESRRG;ESRRG;ESRRG;ESRRG	NM_206594;NM_001438;NM_206595;NM_001134285;NR_024099	5'UTR;Body;5'UTR;5'UTR;Body	Open Sea		0.052828	4.54038e-05	0.116302
cg25312372	chr2:129018482			Intergenic	Open Sea		0.0566885	4.49169e-05	0.116302
cg10257870	chr5:78985484	CMYA5	NM_153610	TSS200	Open Sea		0.0919301	4.52966e-05	0.116302
cg04202267	chr2:169431900	LASS6	NM_203463	Body	Open Sea		-0.0561801	4.65308e-05	0.117728
cg05697249	chr11:111789693	C11orf52;C11orf52	NM_080659;NM_080659	1stExon;5'UTR	Open Sea		0.0672671	4.67745e-05	0.117728
cg01830463	chr12:132317128	MMP17	NM_016155	Body	S_Shore	chr12:132312439-132315739	0.0887682	4.7686e-05	0.118797
cg05845030	chr12:91573247	DCN;DCN;DCN;DCN;DCN;DCN;DCN	NM_133503;NM_133506;NM_133503;NM_133507;NM_133505;NM_133504;NM_001920	5'UTR;TSS1500;1stExon;TSS1500;TSS1500;TSS1500;5'UTR	Open Sea		0.0272285	4.92013e-05	0.119369
cg08370178	chr5:43034043			Intergenic	N_Shelf	chr5:43037259-43037520	0.0531245	4.92768e-05	0.119369
cg10909080	chr17:79881468	MAFG;MAFG	NM_002359;NM_032711	5'UTR;TSS200	S_Shore	chr17:79880449-79880872	0.0737338	4.89321e-05	0.119369
cg10141008	chr13:74862034			Intergenic	Open Sea		-0.0362659	5.43662e-05	0.121978
cg06386880	chr7:1789151			Intergenic	S_Shelf	chr7:1784027-1786934	0.0168682	5.44686e-05	0.121978
cg04163863	chr8:63999003	TTPA	NM_000370	TSS1500	S_Shore	chr8:63998227-63998737	0.0317513	5.18464e-05	0.121978
cg20712808	chr17:48441202			Intergenic	Open Sea		0.0381494	5.26098e-05	0.121978
cg07067710	chr11:115631452			Intergenic	S_Shore	chr11:115630398-115631117	0.0493273	5.11939e-05	0.121978
cg08775230	chr11:111789493	C11orf52	NM_080659	TSS200	Open Sea		0.0534469	5.23888e-05	0.121978
cg19947484	chr5:177799357	COL23A1	NM_173465	Body	Open Sea		0.0591676	5.38957e-05	0.121978
cg04334016	chr6:154769781	CNKSR3	NM_173515	Body	Open Sea		0.0608014	5.45266e-05	0.121978
cg20347666	chr7:137505606	DGKI	NM_004717	Body	Open Sea		0.0631217	5.39217e-05	0.121978
cg13050716	chr3:127416580	MGLL;MGLL	NM_007283;NM_001003794	Body;Body	Open Sea		0.0653277	5.37887e-05	0.121978
cg01429391	chr14:23904930	MYH7	NM_000257	TSS200	Open Sea		0.0655908	5.23278e-05	0.121978
cg02893260	chr13:30071603	MTUS2;MTUS2	NM_015233;NM_001033602	Body;Body	Open Sea		0.0728278	5.29622e-05	0.121978
cg03546977	chr5:78985489	CMYA5	NM_153610	TSS200	Open Sea		0.0759537	5.30987e-05	0.121978
cg01046026	chr14:100203730			Intergenic	N_Shore	chr14:100204040-100204262	0.0511086	5.4872e-05	0.122127
cg04177244	chr10:72973894	UNC5B	NM_170744	Body	Island	chr10:72972075-72973895	0.0644549	5.52413e-05	0.122328
cg04818845	chr1:6580167	PLEKHG5	NM_198681	TSS200	Open Sea		0.025023	7.02926e-05	0.12241
cg20572153	chr17:9929755	GAS7;GAS7;GAS7	NM_201432;NM_201433;NM_001130831	Body;Body;TSS200	Open Sea		0.0256309	6.4113e-05	0.12241
cg20476596	chr6:30530647	PRR3;PRR3	NM_001077497;NM_025263	3'UTR;3'UTR	Open Sea		0.0280218	6.4295e-05	0.12241
cg13929433	chr4:119603730			Intergenic	N_Shelf	chr4:119606477-119606810	0.0282769	6.83852e-05	0.12241
cg25572105	chr7:95025955	PON3	NM_000940	TSS1500	Island	chr7:95025559-95026122	0.0365384	6.00541e-05	0.12241
cg02775804	chr2:120974080			Intergenic	Open Sea		0.0400523	6.56851e-05	0.12241
cg12355110	chr19:57617754			Intergenic	Island	chr19:57617601-57618448	0.0410454	7.06335e-05	0.12241
cg21840041	chr2:232478360			Intergenic	Island	chr2:232478359-232479925	0.0412949	6.57239e-05	0.12241
cg08114617	chr12:110271441	TRPV4;TRPV4	NM_021625;NM_147204	TSS1500;TSS1500	Island	chr12:110271000-110271582	0.0432111	6.45606e-05	0.12241
cg11710123	chr1:3141992	PRDM16;PRDM16	NM_022114;NM_199454	Body;Body	Open Sea		0.0442652	5.9697e-05	0.12241
cg09411874	chr12:121905955	KDM2B;KDM2B	NM_032590;NM_001005366	Body;Body	Island	chr12:121905463-121905956	0.0456405	6.784e-05	0.12241
cg03095087	chr6:33274335	TAPBP;TAPBP;TAPBP	NM_172209;NM_003190;NM_172208	Body;Body;Body	Open Sea		0.0456688	6.31901e-05	0.12241
cg25424419	chr17:26284491			Intergenic	Open Sea		0.0483781	6.63423e-05	0.12241
cg07057579	chr15:95870112			Intergenic	Island	chr15:95869955-95870322	0.0485185	6.0485e-05	0.12241
cg14018141	chr17:72480644	CD300A	NM_007261	3'UTR	Open Sea		0.0490774	6.63008e-05	0.12241
cg11201837	chr11:57147511	PRG3	NM_006093	Body	Open Sea		0.049088	6.32685e-05	0.12241
cg26192612	chr6:72129509	C6orf155	NR_026807	Body	Island	chr6:72129508-72130756	0.0497521	6.99678e-05	0.12241
cg09762778	chr17:37783879	PPP1R1B;PPP1R1B	NM_032192;NM_181505	Body;TSS1500	Island	chr17:37783314-37783919	0.0500681	6.5599e-05	0.12241
cg03127349	chr10:31101116			Intergenic	Open Sea		0.0509146	6.07217e-05	0.12241
cg06722282	chr10:105212680	CALHM2;CALHM2	NR_024552;NM_015916	TSS1500;TSS1500	S_Shore	chr10:105211950-105212306	0.0514278	6.49109e-05	0.12241
cg11820154	chr8:29732714			Intergenic	Open Sea		0.051973	5.69021e-05	0.12241
cg07440775	chr10:26507383	GAD2;GAD2	NM_001134366;NM_000818	Body;Body	Island	chr10:26504383-26507434	0.0529497	6.79801e-05	0.12241
cg25948591	chr17:42676997			Intergenic	Open Sea		0.0535383	6.88249e-05	0.12241
cg09119776	chr10:104387263	SUFU	NM_016169	Body	Open Sea		0.0541534	7.01195e-05	0.12241
cg04872675	chr12:108983234			Intergenic	Open Sea		0.0551188	7.04205e-05	0.12241
cg05923226	chr19:15121516	CCDC105	NM_173482	TSS200	N_Shore	chr19:15121590-15122143	0.0571981	6.84122e-05	0.12241
cg14527564	chr7:100875556	CLDN15	NM_014343	3'UTR	Island	chr7:100875555-100876212	0.0574495	6.29169e-05	0.12241
cg24379332	chr19:10627706	S1PR5;S1PR5	NM_030760;NM_001166215	5'UTR;5'UTR	N_Shore	chr19:10627980-10628417	0.0578202	6.89478e-05	0.12241
cg24473594	chr19:46714834	DKFZp434J0226	NR_027003	Body	Open Sea		0.0580016	7.02322e-05	0.12241
cg10778249	chr19:48674746	LIG1	NM_000234	TSS1500	N_Shore	chr19:48675065-48675352	0.0589121	5.75063e-05	0.12241
cg15787039	chr15:32934185	SCG5;SCG5	NM_001144757;NM_003020	5'UTR;5'UTR	Open Sea		0.0593821	6.49917e-05	0.12241
cg05880829	chr6:138867080	NHSL1	NM_020464	Body	Open Sea		0.0635409	6.62236e-05	0.12241
cg04812351	chr4:73177995	ADAMTS3	NM_014243	Body	Open Sea		0.0637525	6.02092e-05	0.12241
cg13676996	chr7:2702851	TTYH3	NM_025250	3'UTR	S_Shore	chr7:2701330-2701744	0.0640358	6.31413e-05	0.12241
cg14009688	chr7:134464242	CALD1;CALD1;CALD1;CALD1;CALD1;CALD1	NM_033157;NM_033157;NM_033138;NM_004342;NM_004342;NM_033138	5'UTR;1stExon;1stExon;1stExon;5'UTR;5'UTR	Open Sea		0.0644076	7.0054e-05	0.12241
cg27425146	chr1:25062925			Intergenic	Open Sea		0.0646062	6.79386e-05	0.12241
cg17160439	chr11:64815744	NAALADL1	NM_005468	Body	S_Shore	chr11:64815040-64815722	0.0663227	6.39775e-05	0.12241
cg13127506	chr12:123757018	CDK2AP1	NM_004642	TSS1500	S_Shore	chr12:123755246-123756408	0.0694188	6.28167e-05	0.12241
cg25937230	chr15:29560915	NDNL2;FAM189A1;NDNL2	NM_138704;NM_015307;NM_138704	1stExon;Body;3'UTR	N_Shore	chr15:29561494-29562143	0.0694304	6.98834e-05	0.12241
cg19333883	chr11:130320219	ADAMTS15	NM_139055	Body	S_Shore	chr11:130318234-130320198	0.0695123	6.22184e-05	0.12241
cg27012920	chr13:26796947	RNF6;RNF6;RNF6	NM_183044;NM_005977;NM_183043	TSS1500;TSS1500;TSS1500	S_Shore	chr13:26795809-26796712	0.0758624	6.69381e-05	0.12241
cg20100545	chr19:19361158	NCAN	NM_004386	3'UTR	Open Sea		0.0764845	6.78454e-05	0.12241
cg24860534	chr1:227506868	CDC42BPA;CDC42BPA	NM_014826;NM_003607	TSS1500;TSS1500	S_Shore	chr1:227505446-227506752	0.0823136	6.8505e-05	0.12241
cg04471919	chr7:21584483	DNAH11	NM_003777	Body	S_Shore	chr7:21582443-21583313	0.0831803	6.55311e-05	0.12241
cg14222245	chr19:58861502	A1BG	NM_130786	Body	Island	chr19:58861341-58862406	0.0853464	6.76241e-05	0.12241
cg04561804	chr3:169683976	LOC100128164;SEC62;LOC100128164	NR_024409;NM_003262;NR_027622	Body;TSS1500;Body	N_Shore	chr3:169684394-169685006	0.0857413	6.05602e-05	0.12241
cg20818806	chr13:110885926	COL4A1	NM_001845	Body	Open Sea		0.0874011	6.05491e-05	0.12241
cg16624069	chr13:99630210	DOCK9;DOCK9;DOCK9;DOCK9;DOCK9;DOCK9	NM_015296;NM_001130050;NM_001130050;NM_001130049;NM_001130048;NM_001130048	Body;5'UTR;1stExon;Body;5'UTR;1stExon	Open Sea		0.0911315	6.80314e-05	0.12241
cg00128774	chr4:183859061			Intergenic	Open Sea		0.133889	6.46863e-05	0.12241
cg00764217	chr7:116660240	ST7;ST7	NM_018412;NM_021908	Body;Body	Open Sea		0.0904897	7.11001e-05	0.122429
cg05411594	chr10:86056416			Intergenic	Open Sea		0.0899205	7.15298e-05	0.122511
cg01217080	chr12:54773536	ZNF385A;ZNF385A;ZNF385A	NM_001130968;NM_001130967;NM_015481	Body;Body;Body	S_Shore	chr12:54772687-54773028	0.0300729	7.26616e-05	0.122627
cg21957813	chr11:44638520	CD82;CD82	NM_001024844;NM_002231	Body;Body	Open Sea		0.0451083	7.26777e-05	0.122627
cg16831889	chr15:50558051	HDC	NM_002112	TSS200	Open Sea		0.0663605	7.26243e-05	0.122627
cg10142237	chr22:38714395	CSNK1E;CSNK1E	NM_001894;NM_152221	TSS1500;TSS1500	S_Shore	chr22:38712684-38713333	0.0770506	7.29959e-05	0.122627
cg13483263	chr17:7493150	SOX15;SOX15	NM_006942;NM_006942	1stExon;5'UTR	S_Shore	chr17:7492314-7492945	0.0870317	7.29813e-05	0.122627
cg14573833	chr9:139096200	LHX3;LHX3	NM_014564;NM_178138	TSS1500;Body	N_Shore	chr9:139096665-139096993	-0.0823244	7.85081e-05	0.123809
cg05809843	chr8:24918863			Intergenic	Open Sea		0.0469137	7.72986e-05	0.123809
cg13626863	chr10:71813912	H2AFY2	NM_018649	5'UTR	S_Shore	chr10:71812318-71813693	0.0515585	7.84867e-05	0.123809
cg27553971	chr15:54897418	UNC13C	NM_001080534	Body	Open Sea		0.053235	7.5777e-05	0.123809
cg00043599	chr1:45274600	BTBD19	NM_001136537	Body	S_Shelf	chr1:45271679-45272318	0.0545958	7.64221e-05	0.123809
cg17840501	chr17:75385086	SEPT9;SEPT9;SEPT9;SEPT9;SEPT9	NM_001113494;NM_001113492;NM_001113493;NM_001113491;NM_006640	5'UTR;5'UTR;Body;Body;Body	Open Sea		0.0571727	7.87822e-05	0.123809
cg10060499	chrX:39378734			Intergenic	Open Sea		0.0585817	7.73205e-05	0.123809
cg06872964	chr1:79085250	IFI44L	NM_006820	TSS1500	Open Sea		0.061819	7.73392e-05	0.123809
cg07008193	chr11:46318527	CREB3L1	NM_052854	Body	S_Shore	chr11:46316875-46317485	0.0635506	7.40884e-05	0.123809
cg20460166	chr1:54423202	LRRC42	NM_052940	Body	Open Sea		0.0638177	7.58151e-05	0.123809
cg19014419	chr5:150284504	ZNF300	NM_052860	TSS200	Island	chr5:150284385-150284635	0.0641889	7.73758e-05	0.123809
cg23501964	chr20:19866810			Intergenic	Open Sea		0.0702884	7.53852e-05	0.123809
cg19031429	chr7:2519831			Intergenic	Open Sea		0.0710216	7.87315e-05	0.123809
cg08204867	chr16:10208426	GRIN2A;GRIN2A;GRIN2A	NM_001134407;NM_000833;NM_001134408	Body;Body;Body	Open Sea		0.0711618	7.56666e-05	0.123809
cg18607308	chr16:66969500	FAM96B;CES2;FAM96B;CES2	NR_024525;NM_003869;NM_016062;NM_198061	TSS1500;1stExon;TSS1500;1stExon	Island	chr16:66969499-66969878	0.0764108	7.80193e-05	0.123809
cg02586023	chr6:76198240	FILIP1	NM_015687	5'UTR	Open Sea		0.0391882	7.99216e-05	0.123824
cg06371836	chr20:22559867	C20orf56	NR_001558	TSS1500	Island	chr20:22559553-22560001	0.047493	7.98566e-05	0.123824
cg20265748	chr14:89017615	PTPN21	NM_007039	5'UTR	N_Shore	chr14:89017660-89017972	0.0672522	7.95455e-05	0.123824
cg24376793	chr1:202545589	PPP1R12B;PPP1R12B;PPP1R12B;PPP1R12B	NM_032105;NM_002481;NM_032104;NM_032103	3'UTR;Body;3'UTR;Body	Open Sea		0.0819013	7.92309e-05	0.123824
cg16472369	chr17:4618322	ARRB2;ARRB2	NM_004313;NM_199004	Body;Body	S_Shelf	chr17:4613400-4614423	-0.053694	8.14797e-05	0.12383
cg22027725	chr11:124961633			Intergenic	Open Sea		0.0273966	8.15008e-05	0.12383
cg17977409	chr9:17579227	SH3GL2;SH3GL2	NM_003026;NM_003026	1stExon;5'UTR	Island	chr9:17578721-17579804	0.0274592	8.03757e-05	0.12383
cg09354381	chr3:14851841			Intergenic	Island	chr3:14851829-14853094	0.031161	8.16199e-05	0.12383
cg00044466	chr16:15238525			Intergenic	Open Sea		0.0601909	8.12628e-05	0.12383
cg08771019	chr6:33283145	ZBTB22;TAPBP;TAPBP;TAPBP;ZBTB22	NM_005453;NM_003190;NM_172208;NM_172209;NM_001145338	Body;TSS1500;TSS1500;TSS1500;Body	Island	chr6:33282855-33283196	0.0609318	8.07702e-05	0.12383
cg17941015	chr15:89903704			Intergenic	Island	chr15:89903446-89903720	0.0441698	8.21011e-05	0.124131
cg17231373	chr17:38459110	CDC6	NM_001254	3'UTR	Open Sea		0.0439511	8.33933e-05	0.1245
cg11324999	chr2:36582398	CRIM1	NM_016441	TSS1500	Island	chr2:36582397-36584260	0.0504262	8.29712e-05	0.1245
cg19503963	chr17:2085005	SMG6;SMG6	NM_017575;NM_001170957	Body;Body	Open Sea		0.0818446	8.31254e-05	0.1245
cg13030582	chr17:19290708	MFAP4	NM_002404	TSS1500	Open Sea		0.0267758	8.52423e-05	0.124528
cg23029801	chr22:18958135	DGCR5	NR_002733	Body	Island	chr22:18957995-18958721	0.0307619	8.71922e-05	0.124528
cg27200630	chr3:138494226			Intergenic	Open Sea		0.0336614	8.69264e-05	0.124528
cg02156380	chr1:180882591	KIAA1614	NM_020950	Body	Island	chr1:180881316-180882592	0.0444828	8.67867e-05	0.124528
cg13888387	chr3:185847230			Intergenic	Open Sea		0.0481078	8.4978e-05	0.124528
cg20215257	chr3:155394292	PLCH1;PLCH1;PLCH1	NM_014996;NM_001130960;NM_001130961	5'UTR;TSS200;TSS200	Open Sea		0.0542195	8.70569e-05	0.124528
cg04766005	chr10:133879763			Intergenic	S_Shore	chr10:133879005-133879255	0.0566763	8.67606e-05	0.124528
cg09439817	chr17:45933066	SP6;SP6	NM_199262;NM_199262	5'UTR;1stExon	Open Sea		0.0608605	8.45753e-05	0.124528
cg23319460	chr11:65123510	TIGD3	NM_145719	Body	Island	chr11:65123373-65123705	0.0668171	8.53699e-05	0.124528
cg18027683	chr1:86047660	CYR61	NM_001554	Body	S_Shore	chr1:86046362-86047240	0.0883652	8.69519e-05	0.124528
cg14345131	chr2:233741790			Intergenic	Island	chr2:233740668-233741879	0.0542506	8.94117e-05	0.126871
cg10819493	chr11:70127580	PPFIA1;PPFIA1	NM_003626;NM_177423	Body;Body	Open Sea		0.0826733	8.92527e-05	0.126871
cg06271850	chr16:89766423	SPATA2L	NM_152339	Body	N_Shore	chr16:89767253-89768882	0.0735549	9.14413e-05	0.128965
cg26274662	chr15:63729230			Intergenic	Open Sea		0.0370863	9.22683e-05	0.129666
cg00130165	chr4:66536603	EPHA5;EPHA5	NM_004439;NM_182472	TSS1500;TSS1500	Island	chr4:66536065-66536674	0.0352146	9.34944e-05	0.129687
cg01161644	chr16:28270238			Intergenic	N_Shore	chr16:28270452-28270674	0.0534018	9.34225e-05	0.129687
cg13928306	chr16:3162397	ZNF205;ZNF205;MGC3771;MGC3771	NM_001042428;NM_003456;NR_024167;NR_024166	TSS200;TSS200;Body;Body	Open Sea		0.0784861	9.3762e-05	0.129687
cg25629790	chr1:53527412	PODN	NM_153703	TSS1500	N_Shore	chr1:53527572-53528974	0.0515256	9.46556e-05	0.129695
cg07463445	chr8:119152014			Intergenic	Open Sea		0.0544156	9.4487e-05	0.129695
cg08224888	chr19:3969522	DAPK3	NM_001348	Body	N_Shore	chr19:3970536-3970746	0.0653888	9.44311e-05	0.129695
cg06784218	chr1:46089804	CCDC17	NM_001114938	TSS200	S_Shore	chr1:46088194-46089142	0.058979	9.50338e-05	0.129786
cg00021476	chr16:85660215	KIAA0182;KIAA0182	NM_001134473;NM_014615	5'UTR;Body	S_Shore	chr16:85658742-85658998	0.0623548	9.53134e-05	0.129786
cg13750441	chr3:58318267	PXK	NM_017771	TSS1500	N_Shore	chr3:58318398-58319192	0.0490057	9.60094e-05	0.130328
cg25288155	chr11:73357396	PLEKHB1;PLEKHB1;PLEKHB1;PLEKHB1;PLEKHB1;PLEKHB1	NM_001130033;NM_021200;NM_021200;NM_001130035;NM_001130034;NM_001130033	5'UTR;1stExon;5'UTR;TSS1500;TSS1500;1stExon	Open Sea		0.0492221	9.65287e-05	0.130629
cg06523948	chr16:56640947			Intergenic	N_Shore	chr16:56642129-56642595	0.0878462	9.69699e-05	0.130822
cg26050975	chr5:179231109	MGAT4B;MGAT4B	NM_014275;NM_054013	Body;TSS1500	N_Shore	chr5:179232532-179234595	-0.0552391	9.73806e-05	0.130944
cg19375196	chr17:45773559	TBKBP1	NM_014726	1stExon	Island	chr17:45773451-45773695	0.059644	9.80632e-05	0.131087
cg21671476	chr20:35169609	MYL9;MYL9	NM_006097;NM_181526	TSS1500;TSS1500	S_Shore	chr20:35169189-35169540	0.0331241	0.000100134	0.131112
cg08573679	chr6:125684510			Intergenic	N_Shore	chr6:125684544-125684865	0.0384628	0.000100154	0.131112
cg13738144	chr6:100054723	PRDM13;PRDM13	NM_021620;NM_021620	1stExon;5'UTR	Island	chr6:100054686-100054988	0.0430912	9.94819e-05	0.131112
cg00095326	chr1:228940949			Intergenic	Open Sea		0.0556617	0.000100175	0.131112
cg10582371	chr2:31133547	GALNT14	NM_024572	3'UTR	Open Sea		0.062382	9.92397e-05	0.131112
cg10996816	chr4:6903963			Intergenic	Open Sea		0.0791439	0.000100141	0.131112
cg09481121	chr5:78985425	CMYA5	NM_153610	TSS1500	Open Sea		0.0874969	9.92744e-05	0.131112
cg07379167	chr10:131769074			Intergenic	Island	chr10:131761169-131771696	0.0288628	0.000101918	0.132361
cg24987590	chr17:8191300	RANGRF;SLC25A35	NM_016492;NM_201520	TSS1500;3'UTR	N_Shore	chr17:8191864-8192495	0.0899841	0.000102747	0.132501
cg27518324	chr13:99630505	DOCK9;DOCK9;DOCK9;DOCK9	NM_015296;NM_001130049;NM_001130048;NM_001130050	Body;Body;TSS200;TSS200	Open Sea		0.0927406	0.000102521	0.132501
cg21938436	chr3:64670985	ADAMTS9	NM_182920	Body	N_Shore	chr3:64671087-64673957	0.0384641	0.000103176	0.132534
cg18522038	chr17:30568596			Intergenic	Open Sea		0.0423502	0.000103931	0.132534
cg20911718	chr14:24867491	NYNRIN	NM_025081	TSS1500	N_Shore	chr14:24868163-24868590	0.0474589	0.000103982	0.132534
cg04052235	chr11:122870002			Intergenic	Open Sea		0.0706217	0.000104413	0.132698
cg09791673	chr1:39877065	KIAA0754;MACF1;MACF1	NM_015038;NM_012090;NM_033044	1stExon;Body;Body	S_Shore	chr1:39874018-39875239	0.0485169	0.000104781	0.13278
cg08089693	chr6:39098871			Intergenic	Open Sea		-0.245005	0.000116272	0.133217
cg19815989	chr21:45161359	PDXK	NM_003681	Body	Open Sea		-0.192568	0.000116642	0.133217
cg20035980	chr17:19880241	AKAP10	NM_007202	Body	N_Shore	chr17:19880676-19881633	-0.0704868	0.000120593	0.133217
cg13980609	chr11:66883117			Intergenic	N_Shelf	chr11:66885275-66887330	-0.0605386	0.000135788	0.133217
cg02578470	chr3:127320670	MCM2	NM_004526	Body	N_Shelf	chr3:127323457-127324038	-0.0365961	0.00010716	0.133217
cg13390004	chr1:15929781			Intergenic	N_Shore	chr1:15929823-15930289	0.0204129	0.000145335	0.133217
cg18470593	chr4:15471377	CC2D2A;CC2D2A;CC2D2A	NM_001164720;NM_001080522;NM_020785	TSS200;TSS200;TSS200	Open Sea		0.0234956	0.00014318	0.133217
cg07027502	chr21:38390692	DSCR6	NM_018962	3'UTR	Open Sea		0.0247968	0.000117644	0.133217
cg19713038	chr12:115121016	TBX3;TBX3;TBX3;TBX3	NM_005996;NM_016569;NM_016569;NM_005996	1stExon;5'UTR;1stExon;5'UTR	Island	chr12:115120774-115122945	0.0254874	0.000109679	0.133217
cg10915509	chr2:242890376			Intergenic	Open Sea		0.0258732	0.000142098	0.133217
cg10878998	chr18:71959092	CYB5A;CYB5A	NM_148923;NM_001914	1stExon;1stExon	Island	chr18:71958141-71959770	0.0289562	0.00013027	0.133217
cg14839871	chr2:82755955			Intergenic	Open Sea		0.0297649	0.000115021	0.133217
cg03054277	chr1:228400217	OBSCN;OBSCN	NM_052843;NM_001098623	Body;Body	Island	chr1:228399471-228402037	0.0303304	0.000127391	0.133217
cg05122861	chr1:206137774	FAM72A	NM_001123168	TSS1500	Island	chr1:206135444-206138863	0.0303437	0.000124438	0.133217
cg03061612	chr20:30496009	TTLL9	NM_001008409	Body	Open Sea		0.0311822	0.000137491	0.133217
cg21834207	chr1:50489827	AGBL4	NM_032785	TSS1500	Island	chr1:50489417-50489846	0.0315546	0.000113881	0.133217
cg21710408	chr18:56534826	ZNF532	NM_018181	5'UTR	S_Shelf	chr18:56530395-56531288	0.0324453	0.000145286	0.133217
cg05850205	chr8:67350187	ADHFE1	NM_144650	Body	N_Shore	chr8:67351287-67351839	0.0339793	0.000123977	0.133217
cg24952640	chr12:3108225	TEAD4;TEAD4;TEAD4	NM_003213;NM_201441;NM_201443	Body;Body;5'UTR	Open Sea		0.034958	0.000140039	0.133217
cg14849855	chr1:67807960	IL12RB2	NM_001559	Body	Open Sea		0.0350356	0.000125334	0.133217
cg04006520	chr12:2660504	CACNA1C;CACNA1C;CACNA1C;CACNA1C;CACNA1C;CACNA1C;CACNA1C;CACNA1C;CACNA1C;CACNA1C;CACNA1C;CACNA1C;CACNA1C;CACNA1C;CACNA1C;CACNA1C;CACNA1C;CACNA1C;CACNA1C;CACNA1C;CACNA1C;CACNA1C;CACNA1C	NM_001129844;NM_001129827;NM_001129839;NM_001129834;NM_001129841;NM_000719;NM_001129830;NM_001167625;NM_001129843;NM_001167624;NM_001129835;NM_001129837;NM_001167623;NM_001129840;NM_199460;NM_001129833;NM_001129832;NM_001129829;NM_001129846;NM_001129836;NM_001129838;NM_001129831;NM_001129842	Body;Body;Body;Body;Body;Body;Body;Body;Body;Body;Body;Body;Body;Body;Body;Body;Body;Body;Body;Body;Body;Body;Body	Open Sea		0.0356373	0.000130419	0.133217
cg01010091	chr14:22292347			Intergenic	Open Sea		0.0356841	0.000138976	0.133217
cg17785018	chr19:17644601	FAM129C;FAM129C	NM_001098524;NM_173544	Body;Body	Open Sea		0.0378539	0.000121229	0.133217
cg05470166	chr9:35905608	HRCT1	NM_001039792	TSS1500	Open Sea		0.0384257	0.000136749	0.133217
cg01928553	chr7:149571982	ATP6V0E2;ATP6V0E2;LOC401431	NM_001100592;NM_145230;NR_027040	Body;Body;TSS1500	S_Shore	chr7:149570366-149571272	0.0385275	0.000142856	0.133217
cg11762306	chr17:35303488			Intergenic	Island	chr17:35303284-35303572	0.0386024	0.000126752	0.133217
cg24847230	chr17:46986807	UBE2Z	NM_023079	Body	S_Shore	chr17:46985588-46986537	0.0408055	0.000139646	0.133217
cg06399164	chr3:42695035	ZBTB47	NM_145166	TSS200	N_Shore	chr3:42695528-42696575	0.0408672	0.000108479	0.133217
cg12464638	chr11:844400	TSPAN4;TSPAN4;TSPAN4;TSPAN4;TSPAN4;TSPAN4;TSPAN4	NM_001025237;NM_001025236;NM_001025239;NM_001025238;NM_001025235;NM_003271;NM_001025234	TSS200;5'UTR;5'UTR;5'UTR;5'UTR;5'UTR;5'UTR	S_Shore	chr11:842293-843396	0.0420551	0.000122008	0.133217
cg10174482	chr19:17932369	INSL3	NM_005543	TSS200	Island	chr19:17931951-17932370	0.042147	0.000133246	0.133217
cg22811212	chr3:127730110			Intergenic	Open Sea		0.0422319	0.000133921	0.133217
cg24096855	chr19:38700334			Intergenic	Island	chr19:38700333-38700577	0.0433465	0.000146256	0.133217
cg15931839	chr6:111880530	TRAF3IP2;TRAF3IP2;TRAF3IP2;TRAF3IP2;TRAF3IP2	NM_001164281;NM_001164283;NR_028338;NM_001164282;NM_147686	3'UTR;3'UTR;Body;3'UTR;3'UTR	Open Sea		0.0447489	0.000137109	0.133217
cg15028458	chr3:58860290	C3orf67	NM_198463	Body	Open Sea		0.045838	0.000129844	0.133217
cg04636876	chr20:4702381	PRND	NM_012409	TSS200	Open Sea		0.0465368	0.000122595	0.133217
cg10053507	chr1:15307522	KIAA1026;KIAA1026;KIAA1026;KIAA1026;KIAA1026	NM_001017999;NM_201628;NM_001018001;NM_015209;NM_001018000	Body;Body;Body;Body;Body	Open Sea		0.0466122	0.000123152	0.133217
cg03805684	chr11:61561219	FEN1;C11orf10;MIR611	NM_004111;NM_014206;NR_030342	5'UTR;TSS1500;TSS1500	S_Shore	chr11:61559907-61560549	0.0476727	0.000142945	0.133217
cg22883472	chr8:25868045	EBF2	NM_022659	Body	Open Sea		0.0477336	0.00014556	0.133217
cg23247968	chr10:104535961	C10orf26;C10orf26;C10orf26	NM_017787;NM_001083913;NM_017787	5'UTR;Body;1stExon	Open Sea		0.0480944	0.000132287	0.133217
cg02500042	chr4:77342788			Intergenic	S_Shore	chr4:77342010-77342707	0.0485633	0.000121529	0.133217
cg10635061	chr2:106055006	FHL2;FHL2	NM_201557;NM_201557	1stExon;5'UTR	Open Sea		0.0486889	0.000118479	0.133217
cg16245345	chr5:179922339	CNOT6	NM_015455	5'UTR	S_Shore	chr5:179921201-179922179	0.0492813	0.000121089	0.133217
cg21049361	chr6:30655870	KIAA1949;KIAA1949;NRM	NM_001134870;NM_133471;NM_007243	TSS1500;TSS200;3'UTR	S_Shore	chr6:30654392-30654934	0.0494658	0.000146157	0.133217
cg11813441	chr5:176543790			Intergenic	N_Shore	chr5:176543900-176544228	0.0516467	0.000132123	0.133217
cg15679064	chr19:49134105	DBP	NM_001352	Body	Island	chr19:49132603-49134291	0.0517034	0.000108533	0.133217
cg03218396	chr8:96377380			Intergenic	Open Sea		0.0523115	0.000112278	0.133217
cg21325715	chr17:80297128			Intergenic	Open Sea		0.0526426	0.00012212	0.133217
cg03271893	chr10:102760970	LZTS2	NM_032429	5'UTR	S_Shore	chr10:102756834-102759798	0.053108	0.000112691	0.133217
cg08388455	chr17:37081875			Intergenic	Open Sea		0.0533983	0.000137044	0.133217
cg25112202	chr3:72704468			Intergenic	Island	chr3:72704323-72704610	0.0539481	0.00013348	0.133217
cg09732145	chr3:197066980			Intergenic	Open Sea		0.0540299	0.000115106	0.133217
cg20126804	chr2:230268237	DNER	NM_139072	Body	Open Sea		0.0552781	0.000112538	0.133217
cg16822666	chr17:35656660	ACACA;ACACA;ACACA;ACACA;ACACA;ACACA;ACACA	NM_198838;NM_198839;NM_198837;NM_198834;NM_198838;NM_198837;NM_198836	5'UTR;Body;5'UTR;Body;1stExon;1stExon;Body	Open Sea		0.0555701	0.000144305	0.133217
cg21547371	chr3:52869521	MUSTN1	NM_205853	TSS1500	Open Sea		0.0556066	0.000113746	0.133217
cg12675848	chr9:125109120			Intergenic	Island	chr9:125109007-125109644	0.0564056	0.000140733	0.133217
cg10277175	chr2:97525009	ANKRD39	NM_016466	TSS1500	S_Shore	chr2:97523356-97524186	0.0565303	0.000144585	0.133217
cg09470638	chr19:15121509	CCDC105	NM_173482	TSS200	N_Shore	chr19:15121590-15122143	0.0565393	0.000127194	0.133217
cg25818214	chr3:64211155	PRICKLE2	NM_198859	TSS200	Open Sea		0.0568245	0.000144043	0.133217
cg00854963	chrX:70364566	NLGN3;NLGN3;NLGN3	NM_001166660;NM_018977;NM_181303	TSS200;TSS200;TSS200	Open Sea		0.0568887	0.000135427	0.133217
cg10788371	chr11:76381040	LRRC32;LRRC32;LRRC32	NM_001128922;NM_005512;NM_005512	5'UTR;1stExon;5'UTR	N_Shore	chr11:76381449-76382295	0.0571752	0.000140339	0.133217
cg24711774	chr7:63643958			Intergenic	S_Shore	chr7:63642039-63643802	0.0572675	0.000116494	0.133217
cg09329266	chr6:31127357	TCF19;TCF19;CCHCR1	NM_001077511;NM_007109;NM_019052	Body;Body;TSS1500	S_Shore	chr6:31125894-31126561	0.057948	0.000136999	0.133217
cg16363985	chr2:3604987	RNASEH1	NM_002936	Body	N_Shore	chr2:3605489-3606332	0.0582301	0.000112284	0.133217
cg05685023	chr3:187870940	LPP	NM_001167672	TSS1500	N_Shore	chr3:187871478-187872354	0.0594896	0.000116274	0.133217
cg26106778	chr6:33175147	RING1;MIR219-1	NM_002931;NR_029633	TSS1500;TSS1500	N_Shore	chr6:33175561-33176387	0.0595406	0.000117258	0.133217
cg22956060	chr3:9289747	SRGAP3;SRGAP3	NM_001033117;NM_014850	Body;Body	Open Sea		0.059776	0.000109579	0.133217
cg07447742	chr13:49793170	MLNR	NM_001507	TSS1500	N_Shore	chr13:49794125-49795542	0.0598935	0.00011671	0.133217
cg12014008	chr10:48439443	GDF10	NM_004962	TSS1500	S_Shore	chr10:48438411-48439320	0.0601363	0.000126156	0.133217
cg12792931	chr14:77499162			Intergenic	Island	chr14:77499154-77499502	0.0601873	0.00011337	0.133217
cg27368379	chr6:33283328	ZBTB22;TAPBP;TAPBP;TAPBP;ZBTB22	NM_005453;NM_003190;NM_172208;NM_172209;NM_001145338	Body;TSS1500;TSS1500;TSS1500;Body	S_Shore	chr6:33281112-33281827	0.060261	0.000146446	0.133217
cg21945260	chr2:190087418			Intergenic	Open Sea		0.0612344	0.000130762	0.133217
cg23547157	chr12:133199323			Intergenic	S_Shelf	chr12:133194868-133195544	0.0613303	0.000134403	0.133217
cg26918808	chr1:67950349			Intergenic	Open Sea		0.0614598	0.000140866	0.133217
cg10999598	chr5:125936257	PHAX	NM_032177	TSS1500	N_Shore	chr5:125936522-125937100	0.061791	0.000114295	0.133217
cg19410732	chr3:194305082			Intergenic	S_Shore	chr3:194304551-194305051	0.0618152	0.0001199	0.133217
cg04873053	chr1:53935918			Intergenic	Open Sea		0.0626322	0.000121091	0.133217
cg25320780	chr1:110933345	SLC16A4	NM_004696	5'UTR	Open Sea		0.0629512	0.000109039	0.133217
cg19226358	chr2:129105529			Intergenic	S_Shore	chr2:129103077-129104287	0.0633022	0.000116055	0.133217
cg07026666	chr1:204050380	SOX13	NM_005686	5'UTR	Open Sea		0.0644277	0.000122676	0.133217
cg04377609	chr3:9358914			Intergenic	Open Sea		0.0669769	0.000126428	0.133217
cg06425868	chr20:44463228	SNX21;SNX21;SNX21;SNX21	NM_001042633;NM_152897;NM_033421;NM_001042632	Body;Body;Body;Body	S_Shore	chr20:44462383-44463169	0.0685742	0.000122068	0.133217
cg06223926	chr10:33626522			Intergenic	S_Shore	chr10:33623120-33626197	0.0694371	0.00014042	0.133217
cg19130973	chr3:12979917	IQSEC1;IQSEC1	NM_001134382;NM_014869	Body;Body	S_Shore	chr3:12976966-12978182	0.0701886	0.000134249	0.133217
cg05474265	chr4:81128398			Intergenic	Island	chr4:81128229-81128691	0.0704929	0.000122255	0.133217
cg16260424	chr1:145092576			Intergenic	N_Shelf	chr1:145096393-145096784	0.070582	0.000141623	0.133217
cg05797623	chr4:73178007	ADAMTS3	NM_014243	Body	Open Sea		0.0722487	0.00013746	0.133217
cg13928411	chr16:22103791	VWA3A	NM_173615	TSS200	Open Sea		0.0725006	0.00010951	0.133217
cg00501876	chr3:39193251	CSRNP1	NM_033027	5'UTR	N_Shore	chr3:39194241-39195359	0.0738369	0.000126086	0.133217
cg12817389	chr8:62602522	ASPH;ASPH;ASPH;ASPH;ASPH;ASPH;ASPH;ASPH;ASPH;ASPH;ASPH;ASPH	NM_001164755;NM_032468;NM_032467;NM_004318;NM_001164751;NM_020164;NM_001164753;NM_032466;NM_001164752;NM_001164750;NM_001164756;NM_001164754	Body;TSS200;TSS200;Body;TSS200;TSS200;TSS200;Body;TSS200;TSS200;Body;Body	Open Sea		0.0738835	0.000138525	0.133217
cg06900514	chr2:39696979			Intergenic	Open Sea		0.0741192	0.000115217	0.133217
cg22626675	chr11:44009775			Intergenic	Open Sea		0.0760957	0.00010865	0.133217
cg16405876	chr5:78317871	DMGDH	NM_013391	Body	Open Sea		0.0770203	0.00013751	0.133217
cg17520215	chr12:100967016	GAS2L3	NM_174942	TSS1500	N_Shore	chr12:100967293-100967845	0.0783975	0.000114154	0.133217
cg21330831	chr6:33283092	ZBTB22;TAPBP;TAPBP;TAPBP;ZBTB22	NM_005453;NM_003190;NM_172208;NM_172209;NM_001145338	Body;TSS1500;TSS1500;TSS1500;Body	Island	chr6:33282855-33283196	0.0788616	0.000141244	0.133217
cg25370658	chr6:7673306			Intergenic	Open Sea		0.0791685	0.000124225	0.133217
cg09451738	chr2:242852978			Intergenic	Open Sea		0.0797391	0.000126699	0.133217
cg17791651	chr1:38513489	POU3F1	NM_002699	TSS1500	Island	chr1:38510102-38513642	0.080193	0.000130954	0.133217
cg05871254	chr17:14213225	HS3ST3B1	NM_006041	Body	S_Shore	chr17:14212363-14212788	0.0807836	0.000118515	0.133217
cg26649096	chr2:12454131			Intergenic	Open Sea		0.0812519	0.000108252	0.133217
cg14532755	chr4:1762460			Intergenic	N_Shelf	chr4:1765009-1765508	0.0824548	0.000136629	0.133217
cg23815825	chr11:1929483			Intergenic	Open Sea		0.0826106	0.000140163	0.133217
cg17205324	chr14:23835595	EFS;EFS	NM_032459;NM_005864	TSS1500;TSS1500	Island	chr14:23834435-23835947	0.0826915	0.000145669	0.133217
cg02041497	chr7:132300110	PLXNA4	NM_181775	5'UTR	Open Sea		0.0840121	0.000135067	0.133217
cg16265553	chr1:226911669	ITPKB	NM_002221	Body	Open Sea		0.0849025	0.000123864	0.133217
cg13878677	chr3:13060915	IQSEC1	NM_001134382	Body	Open Sea		0.0915355	0.000117271	0.133217
cg12932613	chr15:53086630			Intergenic	Island	chr15:53086629-53086858	0.0921442	0.000118266	0.133217
cg25050332	chr11:316088			Intergenic	Island	chr11:315739-316539	0.0978856	0.000131815	0.133217
cg17603988	chr7:56160766	PHKG1	NM_006213	TSS200	Open Sea		0.0990792	0.000134564	0.133217
cg09655403	chr5:78985495	CMYA5	NM_153610	TSS200	Open Sea		0.112406	0.000115396	0.133217
cg05310240	chr17:47979069			Intergenic	N_Shore	chr17:47979465-47979740	0.152959	0.000126388	0.133217
cg09117448	chr16:31439393	COX6A2	NM_005205	Body	Island	chr16:31438891-31439682	0.212716	0.000131605	0.133217
cg24721789	chr1:203840145	SNRPE	NM_003094	3'UTR	Open Sea		0.0245739	0.000147976	0.134177
cg02486415	chr12:52263387			Intergenic	S_Shore	chr12:52262627-52263215	0.0415055	0.000148851	0.134177
cg17607298	chr13:112727981			Intergenic	Island	chr13:112726281-112728419	0.0446212	0.000149644	0.134177
cg16379999	chr14:81976516	SEL1L	NM_005065	Body	Open Sea		0.0555102	0.000149465	0.134177
cg00350942	chr9:140034073	GRIN1;GRIN1;GRIN1	NM_021569;NM_007327;NM_000832	1stExon;1stExon;1stExon	Island	chr9:140033235-140034176	0.056723	0.000148736	0.134177
cg26715644	chr19:12941409	RTBDN;RTBDN	NM_001080997;NM_031429	TSS1500;Body	N_Shore	chr19:12943346-12943661	0.0716996	0.000148389	0.134177
cg26651950	chr22:37976179	LGALS2	NM_006498	TSS200	Open Sea		-0.0917869	0.000150281	0.134239
cg14523734	chr7:128020864			Intergenic	Open Sea		-0.0194878	0.000150401	0.134239
cg21606036	chr5:78985900	CMYA5	NM_153610	Body	Open Sea		0.0493751	0.000150807	0.134239
cg01352108	chr11:64058878	KCNK4;KCNK4	NM_033310;NM_033310	5'UTR;1stExon	Island	chr11:64058808-64060118	0.0514597	0.000151231	0.134239
cg27175112	chr2:11515031			Intergenic	Open Sea		0.0757676	0.000151244	0.134239
cg00040013	chr1:249168473			Intergenic	S_Shore	chr1:249167408-249168010	0.028061	0.000151761	0.134426
cg10694152	chr13:99404506	SLC15A1	NM_005073	Body	Island	chr13:99404482-99405103	0.02481	0.000152799	0.134783
cg20417134	chrX:101381880	TCEAL2	NM_080390	Body	Open Sea		0.0795267	0.000152787	0.134783
cg13592931	chr5:140235596	PCDHA6;PCDHA2;PCDHA1;PCDHA9;PCDHA7;PCDHA1;PCDHA6;PCDHA10;PCDHA5;PCDHA3;PCDHA4;PCDHA10;PCDHA10;PCDHA8	NM_031849;NM_018905;NM_031411;NM_031857;NM_018910;NM_018900;NM_018909;NM_031860;NM_018908;NM_018906;NM_018907;NM_031859;NM_018901;NM_018911	Body;Body;Body;Body;Body;Body;Body;TSS200;Body;Body;Body;TSS200;TSS200;Body	N_Shore	chr5:140235737-140236033	0.0892542	0.000153086	0.134783
cg00094585	chr1:53631322			Intergenic	Open Sea		0.0593761	0.000154192	0.135484
cg13159325	chr8:27472446	CLU	NM_001831	TSS200	Island	chr8:27471954-27472523	0.0291302	0.000156509	0.136532
cg13687996	chr2:5813483			Intergenic	Island	chr2:5813482-5813710	0.0325186	0.000160473	0.136532
cg20038070	chr4:4482826	STX18	NM_016930	Body	Open Sea		0.0348547	0.000159543	0.136532
cg15224006	chrX:49125404	PPP1R3F	NM_033215	TSS1500	N_Shore	chrX:49125645-49127200	0.0353684	0.000160074	0.136532
cg06228507	chr20:61637360	BHLHE23;BHLHE23	NM_080606;NM_080606	3'UTR;1stExon	Island	chr20:61636171-61639055	0.0385006	0.000156532	0.136532
cg22656420	chr2:74740238	TLX2	NM_016170	TSS1500	N_Shore	chr2:74740455-74743795	0.0388347	0.000159757	0.136532
cg16163419	chr3:100712326	ABI3BP;ABI3BP	NM_015429;NM_015429	5'UTR;1stExon	Open Sea		0.0413445	0.000159278	0.136532
cg00628382	chr3:176820549	TBL1XR1	NM_024665	5'UTR	Open Sea		0.0432118	0.000160544	0.136532
cg18005901	chr6:33739558	LEMD2;LEMD2	NM_001143944;NM_181336	3'UTR;3'UTR	Island	chr6:33739405-33739736	0.0437199	0.000160678	0.136532
cg03065311	chr20:62601662	ZNF512B	NM_020713	TSS1500	Island	chr20:62600653-62601676	0.0533462	0.000159236	0.136532
cg07184237	chr7:150754081	CDK5;CDK5	NM_004935;NM_001164410	Body;Body	N_Shore	chr7:150754922-150755426	0.0618141	0.000158853	0.136532
cg17397004	chr22:38863644	KDELR3;KDELR3	NM_006855;NM_016657	TSS1500;TSS1500	N_Shore	chr22:38863881-38864263	0.0618515	0.000159349	0.136532
cg11205312	chr1:151137619	SCNM1;LYSMD1;LYSMD1	NM_024041;NM_001136543;NM_212551	TSS1500;Body;1stExon	Open Sea		0.0639598	0.000157558	0.136532
cg26876647	chr1:155291345	RUSC1;RUSC1;C1orf104	NM_001105203;NM_001105204;NM_001039517	5'UTR;5'UTR;5'UTR	N_Shore	chr1:155292469-155295433	0.0713313	0.00016058	0.136532
cg12657297	chr1:234667363			Intergenic	Open Sea		0.082254	0.000158467	0.136532
cg08577607	chr7:16626530			Intergenic	Island	chr7:16626148-16626531	0.0833932	0.00016118	0.136693
cg21301258	chr21:35898717	RCAN1;RCAN1;RCAN1	NM_203417;NM_203418;NM_004414	5'UTR;Body;Body	Open Sea		0.0480163	0.000161548	0.136741
cg16790847	chr3:147123429	ZIC4;ZIC4;ZIC4	NM_032153;NM_001168378;NM_001168379	5'UTR;TSS1500;TSS200	N_Shelf	chr3:147126988-147128999	0.0624747	0.00016252	0.137299
cg14044461	chr1:60242958			Intergenic	Open Sea		0.054092	0.00016387	0.138065
cg13105234	chr4:1550473			Intergenic	N_Shelf	chr4:1554465-1554678	0.0815256	0.000164812	0.13817
cg00724728	chrX:67867238	STARD8;STARD8	NM_001142503;NM_014725	TSS1500;TSS1500	Open Sea		0.0815764	0.0001648	0.13817
cg03924776	chr19:1826924	REXO1	NM_020695	Body	Island	chr19:1826829-1828546	0.0473014	0.000167245	0.138489
cg21603537	chr19:38796094	YIF1B;YIF1B;YIF1B;YIF1B;YIF1B;YIF1B;YIF1B	NM_001145462;NM_001039671;NM_001039672;NM_001145461;NM_001145463;NM_033557;NM_001039673	Body;Body;Body;Body;3'UTR;Body;Body	Open Sea		0.0496071	0.000167402	0.138489
cg09956592	chr7:129793333			Intergenic	Open Sea		0.0583363	0.000166142	0.138489
cg12496156	chr2:218666048	TNS1	NM_022648	3'UTR	Open Sea		0.0726926	0.000166946	0.138489
cg19314992	chr11:76614479	ACER3	NM_018367	Body	Open Sea		0.0825522	0.000167016	0.138489
cg07446753	chr7:2527391			Intergenic	Open Sea		0.0921277	0.000165656	0.138489
cg12109823	chr8:67454595			Intergenic	Island	chr8:67454545-67454991	0.0984111	0.000166759	0.138489
cg19560758	chr1:8086721	ERRFI1	NM_018948	TSS1500	Island	chr1:8085554-8086854	0.0381798	0.000169017	0.139298
cg26327804	chr8:140714489	KCNK9	NM_016601	Body	N_Shore	chr8:140714585-140718259	0.0453679	0.000168952	0.139298
cg19425603	chr4:30838902	PCDH7	NM_032457	Body	Open Sea		0.0366061	0.00017069	0.139627
cg22663372	chr2:45161107			Intergenic	N_Shore	chr2:45161427-45163058	0.0372931	0.000170002	0.139627
cg04902811	chr10:99478719	LOC100270710	NR_026754	TSS1500	Open Sea		0.0320833	0.000171201	0.139785
cg02863856	chr13:33924537			Intergenic	Island	chr13:33923930-33924781	0.037855	0.000171964	0.139967
cg26784913	chr1:248822046			Intergenic	Open Sea		0.111201	0.000172062	0.139967
cg13502686	chr7:105389254	ATXN7L1	NM_020725	Body	Open Sea		0.0695417	0.000172491	0.140056
cg25941299	chr7:113727916			Intergenic	S_Shore	chr7:113724924-113727795	0.0350103	0.000173255	0.140099
cg18923051	chr1:156053080	MEX3A	NM_001093725	TSS1500	S_Shore	chr1:156051239-156051461	0.0393567	0.000173275	0.140099
cg18567504	chr14:68142077	VTI1B	NM_006370	TSS1500	S_Shore	chr14:68140972-68141882	0.0498546	0.000173504	0.140099
cg11972564	chr11:44846667	TSPAN18	NM_130783	5'UTR	Open Sea		0.035634	0.0001743	0.140484
cg20897136	chr10:74034667	DDIT4	NM_019058	Body	Island	chr10:74033167-74034698	0.0600464	0.000175121	0.140575
cg09621330	chr16:54685651			Intergenic	Open Sea		-0.049225	0.000175754	0.140594
cg22750044	chrX:73642662	SLC16A2	NM_006517	Body	Island	chrX:73642494-73642766	0.0358503	0.00017604	0.140594
cg06943845	chr2:6507982			Intergenic	Open Sea		-0.0392959	0.000178342	0.140829
cg06006907	chr2:127734952			Intergenic	S_Shore	chr2:127734403-127734677	-0.0290715	0.000176892	0.140829
cg00759634	chr10:125853788			Intergenic	S_Shore	chr10:125851151-125853233	0.0283286	0.000178452	0.140829
cg16127759	chr1:110613596	ALX3	NM_006492	TSS1500	S_Shore	chr1:110610265-110613303	0.0446326	0.000178499	0.140829
cg23268630	chr1:32264315	SPOCD1	NM_144569	Body	Open Sea		0.0574375	0.000178904	0.140829
cg26654775	chr13:47971330			Intergenic	Open Sea		0.0697753	0.000177819	0.140829
cg02573566	chr1:153599479	S100A13;S100A13;S100A13;S100A13;S100A1;S100A13;S100A13	NM_005979;NM_001024213;NM_001024211;NM_001024213;NM_006271;NM_001024210;NM_001024212	5'UTR;1stExon;5'UTR;5'UTR;TSS1500;5'UTR;5'UTR	Open Sea		0.0795522	0.000178781	0.140829
cg08935125	chr16:3068085	CLDN6	NM_021195	5'UTR	Island	chr16:3067521-3068358	0.0827872	0.000177331	0.140829
cg07621749	chr15:41806141	LTK;LTK;LTK	NM_206961;NM_002344;NM_001135685	TSS200;TSS200;TSS200	S_Shore	chr15:41803443-41805531	0.033009	0.000179515	0.141057
cg12128614	chr20:1280341	SNPH	NM_014723	Body	S_Shelf	chr20:1276887-1277121	-0.0706553	0.000191079	0.141191
cg23465465	chr6:26364728	BTN3A2	NM_007047	TSS1500	Open Sea		-0.0681315	0.000192496	0.141191
cg10423607	chr8:68418480	CPA6;CPA6	NM_020361;NM_001127445	Body;Body	Open Sea		-0.0646405	0.000191366	0.141191
cg25960038	chr17:46667789	LOC404266;LOC404266	NR_033201;NR_033202	TSS200;TSS200	N_Shore	chr17:46669434-46669811	-0.050394	0.000187607	0.141191
cg23961842	chr6:85483800			Intergenic	Island	chr6:85482569-85484718	-0.0302868	0.000184989	0.141191
cg01157143	chr11:19478542	NAV2	NM_001111018	Body	Open Sea		-0.0221549	0.000182714	0.141191
cg18907180	chr14:97499987			Intergenic	Island	chr14:97499605-97500176	0.0221839	0.000189356	0.141191
cg19678828	chr21:27945413	CYYR1;CYYR1	NM_052954;NM_052954	5'UTR;1stExon	Island	chr21:27945010-27945646	0.0235836	0.000193029	0.141191
cg03420356	chr6:52528802	LOC730101;LOC730101	NR_024405;NR_024403	TSS1500;TSS1500	N_Shore	chr6:52528939-52529651	0.0287364	0.000185009	0.141191
cg06691229	chr13:100621000	ZIC5	NM_033132	Body	Island	chr13:100620241-100624348	0.0348656	0.000192185	0.141191
cg22825230	chr20:57798303	ZNF831	NM_178457	Body	S_Shore	chr20:57797223-57797441	0.035792	0.000187653	0.141191
cg26040816	chr20:42816135	JPH2;JPH2;JPH2;JPH2	NM_175913;NM_020433;NM_175913;NM_020433	1stExon;5'UTR;5'UTR;1stExon	Open Sea		0.0370581	0.000190993	0.141191
cg06183849	chr1:165190886	LMX1A	NM_177398	Body	Open Sea		0.0384387	0.00019038	0.141191
cg12636435	chr5:149867965			Intergenic	S_Shore	chr5:149865064-149866038	0.0444286	0.00018996	0.141191
cg10068437	chr7:18126994			Intergenic	Island	chr7:18125914-18127009	0.0450763	0.000189175	0.141191
cg18564167	chr6:53720312	LRRC1	NM_018214	Body	Open Sea		0.0462904	0.000189765	0.141191
cg03523740	chr1:32645027	TXLNA	NM_175852	TSS1500	N_Shore	chr1:32645154-32645814	0.0483254	0.000192585	0.141191
cg22219450	chr11:34244798	ABTB2	NM_145804	Body	Open Sea		0.0491848	0.000184916	0.141191
cg25582401	chr12:58133411	AGAP2;AGAP2	NM_001122772;NM_014770	TSS1500;Body	S_Shore	chr12:58130870-58132047	0.0499535	0.000184038	0.141191
cg19654437	chr2:202671158	CDK15	NM_139158	TSS200	Open Sea		0.0499814	0.000186958	0.141191
cg23385718	chr7:18127029			Intergenic	S_Shore	chr7:18125914-18127009	0.0522533	0.000193831	0.141191
cg13412545	chr5:172175765			Intergenic	Island	chr5:172175480-172175883	0.0536214	0.000185318	0.141191
cg25076881	chr1:159409836	OR10J1	NM_012351	1stExon	Open Sea		0.0545679	0.000183802	0.141191
cg03903246	chr1:240257032	FMN2	NM_020066	Body	Island	chr1:240254959-240257063	0.0551076	0.000181257	0.141191
cg08450982	chr19:41195910	NUMBL	NM_004756	Body	N_Shore	chr19:41196279-41197107	0.058363	0.000183459	0.141191
cg27588902	chr6:42928151	GNMT	NM_018960	TSS1500	N_Shore	chr6:42928218-42928810	0.0587191	0.000183652	0.141191
cg22724943	chr1:26070246	MAN1C1	NM_020379	Body	Open Sea		0.0603457	0.000188489	0.141191
cg21048168	chr7:138458827	ATP6V0A4;ATP6V0A4;ATP6V0A4	NM_130840;NM_020632;NM_130841	5'UTR;5'UTR;TSS200	Open Sea		0.0612838	0.000193229	0.141191
cg14549078	chr15:48752032	FBN1	NM_000138	Body	Open Sea		0.0658423	0.000189089	0.141191
cg24642169	chr1:212731669			Intergenic	Island	chr1:212731668-212732457	0.0680605	0.000188535	0.141191
cg16330146	chr14:102422355			Intergenic	Island	chr14:102422151-102422356	0.0682941	0.000190698	0.141191
cg12819393	chr9:127240449			Intergenic	Island	chr9:127240131-127240456	0.0685434	0.000192555	0.141191
cg00611789	chr5:78985432	CMYA5	NM_153610	TSS1500	Open Sea		0.0726535	0.00018268	0.141191
cg15286094	chr7:116660213	ST7;ST7	NM_018412;NM_021908	Body;Body	Open Sea		0.0732582	0.000186206	0.141191
cg19871388	chr20:50419082	SALL4	NM_020436	TSS200	S_Shore	chr20:50417312-50419045	0.0757418	0.000188027	0.141191
cg19553910	chr7:151038594	NUB1	NM_016118	TSS1500	N_Shore	chr7:151038858-151039136	0.0893352	0.000193067	0.141191
cg11274940	chr2:242499542	BOK	NM_032515	Body	S_Shore	chr2:242498013-242499274	0.099036	0.000187856	0.141191
cg05338187	chr1:236686598	LGALS8;LGALS8;LGALS8;LGALS8	NM_201543;NM_006499;NM_201545;NM_201544	TSS200;TSS200;5'UTR;TSS1500	N_Shore	chr1:236687071-236687608	0.0997148	0.000186885	0.141191
cg12779301	chr17:79031394	BAIAP2;BAIAP2;BAIAP2;BAIAP2	NM_017450;NM_006340;NM_001144888;NM_017451	Body;Body;Body;Body	Open Sea		0.0657342	0.000196655	0.142757
cg06319579	chr17:8127196	C17orf44	NR_026951	Body	S_Shore	chr17:8126224-8126486	0.0580345	0.000197747	0.143312
cg04077100	chrX:152400185			Intergenic	S_Shore	chrX:152399076-152399362	-0.0922188	0.000207993	0.143928
cg02985240	chr1:235468148	ARID4B;ARID4B	NM_031371;NM_016374	Body;Body	Open Sea		-0.0725721	0.00022084	0.143928
cg12202185	chr5:369088	AHRR	NM_020731	Body	N_Shore	chr5:370185-370422	-0.0695785	0.000208897	0.143928
cg07573937	chr3:14465629	SLC6A6;SLC6A6;SLC6A6	NM_001134368;NM_001134367;NM_003043	5'UTR;5'UTR;5'UTR	Open Sea		-0.0528799	0.000214598	0.143928
cg10959668	chr3:195897912			Intergenic	Open Sea		-0.0335989	0.000214296	0.143928
cg21484926	chrX:105066912	NRK	NM_198465	Body	Island	chrX:105066349-105067110	0.0261197	0.000200559	0.143928
cg11668749	chr1:229568360	ACTA1	NM_001100	Body	Island	chr1:229567206-229570684	0.0283849	0.000217418	0.143928
cg00400733	chr5:176170704			Intergenic	Island	chr5:176170244-176170796	0.0288344	0.000215577	0.143928
cg01013324	chr17:7608068	EFNB3	NM_001406	TSS1500	N_Shore	chr17:7608376-7608956	0.0297326	0.000200628	0.143928
cg25722029	chr19:13907696	ZSWIM4	NM_023072	Body	S_Shore	chr19:13905810-13906649	0.0323557	0.000222379	0.143928
cg07382998	chr17:76880071	TIMP2	NM_003255	Body	Open Sea		0.0325078	0.000210044	0.143928
cg10868668	chr4:38606942			Intergenic	Open Sea		0.03353	0.000218596	0.143928
cg21551549	chr6:155053894	RBM16	NM_014892	TSS1500	N_Shore	chr6:155054186-155055403	0.0338371	0.000205753	0.143928
cg01974375	chr1:151298954	PI4KB	NM_002651	TSS1500	N_Shore	chr1:151300522-151300724	0.0341856	0.000203866	0.143928
cg01059609	chr5:140904554	DIAPH1;DIAPH1	NM_001079812;NM_005219	Body;Body	Open Sea		0.0347909	0.000220585	0.143928
cg06927305	chr17:1617447	C17orf91;C17orf91;C17orf91;C17orf91;MIR22	NR_028505;NR_028503;NR_028504;NR_028502;NR_029494	Body;Body;Body;Body;TSS200	N_Shore	chr17:1619204-1620062	0.0358476	0.000205065	0.143928
cg02042310	chr1:46940420			Intergenic	Island	chr1:46940236-46940437	0.0376673	0.000202933	0.143928
cg17296729	chr18:55469509			Intergenic	Island	chr18:55469056-55471263	0.039362	0.000201685	0.143928
cg14827149	chr1:22441051			Intergenic	Open Sea		0.0421482	0.000216735	0.143928
cg27044455	chr5:149878183			Intergenic	Open Sea		0.0424897	0.000221121	0.143928
cg08493581	chr2:85472279	TCF7L1	NM_031283	Body	Open Sea		0.0427275	0.000217677	0.143928
cg23181580	chr11:22454301			Intergenic	Island	chr11:22454300-22454518	0.0433129	0.000214594	0.143928
cg03497399	chr3:33260934	SUSD5	NM_015551	TSS1500	S_Shore	chr3:33259919-33260763	0.0442037	0.000202246	0.143928
cg23857896	chr12:58290957			Intergenic	S_Shore	chr12:58290232-58290466	0.0457373	0.000210571	0.143928
cg08398233	chr1:20811641	CAMK2N1	NM_018584	Body	Island	chr1:20810462-20813511	0.0463919	0.00020248	0.143928
cg02529358	chr5:148786302	LOC728264	NR_027180	TSS200	Open Sea		0.0469253	0.000215742	0.143928
cg07537147	chr12:110271031	TRPV4;TRPV4	NM_147204;NM_021625	5'UTR;5'UTR	Island	chr12:110271000-110271582	0.0472822	0.000218051	0.143928
cg15898112	chr15:77988506			Intergenic	Open Sea		0.0477318	0.000203734	0.143928
cg02930200	chr1:38022384	DNALI1	NM_003462	TSS200	N_Shore	chr1:38022452-38022719	0.0483835	0.000222604	0.143928
cg02305853	chr20:1165435	C20orf46	NM_018354	TSS1500	Island	chr20:1165365-1166332	0.0487778	0.000217914	0.143928
cg18333339	chr3:112885856			Intergenic	Open Sea		0.0506908	0.000217072	0.143928
cg00303541	chr3:51741280	GRM2;GRM2	NM_000839;NM_001130063	5'UTR;5'UTR	Island	chr3:51740740-51741413	0.0549542	0.000210319	0.143928
cg12437024	chr20:61147602	C20orf166;C20orf200	NM_178463;NM_152757	TSS200;5'UTR	Island	chr20:61147457-61147787	0.0581407	0.000204632	0.143928
cg14824495	chr17:7492801	SOX15	NM_006942	1stExon	Island	chr17:7492314-7492945	0.0585448	0.000206656	0.143928
cg21302622	chr2:209271234	PTH2R	NM_005048	TSS1500	N_Shore	chr2:209271337-209271987	0.0601797	0.000209351	0.143928
cg05260966	chr22:33197394	SYN3;TIMP3;TIMP3;SYN3;SYN3	NM_133633;NM_000362;NM_000362;NM_003490;NM_001135774	Body;1stExon;5'UTR;Body;Body	Island	chr22:33197380-33198267	0.0609601	0.00020137	0.143928
cg21386647	chr3:9289893	SRGAP3;SRGAP3	NM_001033117;NM_014850	Body;Body	Open Sea		0.0614661	0.000201575	0.143928
cg07226755	chr10:131989161			Intergenic	Island	chr10:131988211-131989332	0.0617971	0.00020914	0.143928
cg18144560	chr6:33283070	ZBTB22;TAPBP;TAPBP;TAPBP;ZBTB22	NM_005453;NM_003190;NM_172208;NM_172209;NM_001145338	Body;TSS1500;TSS1500;TSS1500;Body	Island	chr6:33282855-33283196	0.0627081	0.000217317	0.143928
cg02297541	chr6:33180841			Intergenic	N_Shore	chr6:33181010-33181256	0.0631809	0.000222782	0.143928
cg23351738	chr6:31589926	SNORA38;BAT2	NR_002971;NM_080686	TSS1500;5'UTR	S_Shore	chr6:31587779-31589024	0.0641323	0.000219331	0.143928
cg11204212	chr8:95651218			Intergenic	Island	chr8:95651206-95651760	0.0657139	0.000214643	0.143928
cg19365176	chr12:116963394			Intergenic	Open Sea		0.0676561	0.000219989	0.143928
cg13001289	chr17:1415550	INPP5K;INPP5K;INPP5K	NM_130766;NM_001135642;NM_016532	Body;Body;Body	N_Shelf	chr17:1419442-1420434	0.0676776	0.000205707	0.143928
cg01556552	chr1:10695686			Intergenic	N_Shelf	chr1:10698299-10698910	0.0687567	0.000210592	0.143928
cg24901447	chr12:117036895			Intergenic	Open Sea		0.0694966	0.000214681	0.143928
cg26897283	chr16:67427183	TPPP3;TPPP3	NM_015964;NM_016140	5'UTR;5'UTR	N_Shore	chr16:67427284-67428950	0.0695862	0.000203276	0.143928
cg21602160	chr17:41003272	AOC3;AOC3	NM_003734;NM_003734	1stExon;5'UTR	Open Sea		0.0702748	0.00022272	0.143928
cg14591340	chr9:99416629	C9orf21	NM_153698	Body	N_Shore	chr9:99416904-99417592	0.0706173	0.000220834	0.143928
cg13463522	chr20:22567739			Intergenic	Island	chr20:22567453-22567880	0.0710449	0.000215964	0.143928
cg08545463	chr11:108459708	EXPH5	NM_015065	Body	N_Shelf	chr11:108463598-108464103	0.0721147	0.000209438	0.143928
cg12137450	chr8:22458046	C8orf58	NM_001013842	Body	S_Shore	chr8:22456091-22456508	0.072353	0.000222469	0.143928
cg14377720	chr15:36586716			Intergenic	Open Sea		0.0737643	0.000204342	0.143928
cg08749443	chr15:90224098	PLIN1;PLIN1	NM_001145311;NM_002666	TSS1500;TSS1500	Open Sea		0.0753131	0.000205415	0.143928
cg13361558	chr11:73359962	PLEKHB1;PLEKHB1;PLEKHB1;PLEKHB1;PLEKHB1;PLEKHB1	NM_001130034;NM_001130036;NM_001130035;NM_001130033;NM_021200;NM_001130036	5'UTR;5'UTR;5'UTR;Body;Body;1stExon	Open Sea		0.0772511	0.000218225	0.143928
cg00459617	chr19:8111382			Intergenic	N_Shelf	chr19:8115250-8115524	0.0782851	0.000206446	0.143928
cg05287480	chr7:27176127			Intergenic	N_Shelf	chr7:27179062-27179511	0.0794771	0.000207744	0.143928
cg18281910	chr1:236635177	EDARADD;EDARADD	NM_080738;NM_145861	Body;Body	Open Sea		0.0819733	0.000212944	0.143928
cg09629631	chr12:1974724	CACNA2D4	NM_172364	Body	Island	chr12:1973739-1974958	0.11194	0.000211132	0.143928
cg19889856	chr7:134856654	C7orf49;C7orf49;C7orf49	NM_024033;NR_024185;NR_024186	TSS1500;TSS1500;TSS1500	S_Shore	chr7:134854975-134855696	0.1204	0.00022144	0.143928
cg16780454	chr3:151178760			Intergenic	Island	chr3:151178623-151178984	0.124367	0.00021914	0.143928
cg16598244	chr1:225671862			Intergenic	Open Sea		0.0437585	0.000223677	0.14412
cg18383668	chr19:45594410	GEMIN7;GEMIN7;GEMIN7	NM_001007269;NM_001007270;NM_024707	3'UTR;3'UTR;3'UTR	Island	chr19:45594397-45595007	0.0874936	0.000223842	0.14412
cg27528351	chr7:50629067	DDC;DDC	NM_001082971;NM_000790	5'UTR;TSS1500	Open Sea		0.0285948	0.000224764	0.14429
cg16009734	chr1:65774867	DNAJC6	NM_014787	Body	N_Shore	chr1:65775018-65775746	0.032615	0.00022552	0.144563
cg04672903	chr4:6675309	LOC93622	NR_015433	TSS1500	N_Shore	chr4:6675691-6676407	0.084708	0.000226671	0.145089
cg20174247	chr10:14032690	FRMD4A	NM_018027	Body	Open Sea		0.0557379	0.000227141	0.145177
cg10445599	chr12:12558857	LOH12CR1	NM_058169	Body	Open Sea		0.0622545	0.000229075	0.1462
cg15590387	chr17:49009145			Intergenic	Island	chr17:49008487-49009155	0.0267592	0.000232749	0.147255
cg19627869	chr12:56391069	SUOX;SUOX;SUOX;SUOX;SUOX;SUOX	NM_001032386;NM_001032387;NM_001032386;NM_001032387;NM_000456;NM_000456	5'UTR;1stExon;1stExon;5'UTR;5'UTR;1stExon	Open Sea		0.0289854	0.000233395	0.147255
cg14326416	chr4:25892942			Intergenic	Open Sea		0.0436182	0.00023326	0.147255
cg06009215	chr5:113647903			Intergenic	Open Sea		0.0536856	0.000232236	0.147255
cg04197347	chr3:66022776	MAGI1;MAGI1;MAGI1	NM_015520;NM_001033057;NM_004742	Body;Body;Body	N_Shore	chr3:66023373-66025595	0.0561873	0.000231803	0.147255
cg19737746	chr12:96628738	ELK3	NM_005230	Body	Open Sea		0.0704769	0.000233415	0.147255
cg00513288	chr19:2358394			Intergenic	N_Shore	chr19:2360241-2360753	0.072881	0.000231516	0.147255
cg07996594	chr1:25257505	RUNX3;RUNX3	NM_004350;NM_001031680	TSS1500;Body	Island	chr1:25255527-25259005	0.0796677	0.00023169	0.147255
cg09752398	chr1:36335392			Intergenic	Open Sea		0.0644803	0.00023417	0.14752
cg13163521	chr15:41803428	LTK;LTK;LTK	NM_206961;NM_001135685;NM_002344	Body;Body;Body	N_Shore	chr15:41803443-41805531	0.0376371	0.00023472	0.147612
cg08815403	chr4:88244142	HSD17B13;HSD17B13	NM_001136230;NM_178135	TSS200;TSS200	Open Sea		0.0442213	0.000236532	0.147612
cg16139912	chr3:30812040	GADL1	NM_207359	Body	Open Sea		0.0471501	0.00023701	0.147612
cg02745912	chr7:142494204			Intergenic	N_Shore	chr7:142494563-142495248	0.052216	0.000236541	0.147612
cg24047736	chr2:39006193	GEMIN6	NM_024775	Body	Open Sea		0.0553854	0.00023665	0.147612
cg05191313	chr5:118747345			Intergenic	Open Sea		0.0658687	0.000236265	0.147612
cg14096553	chr10:79719175			Intergenic	Open Sea		0.0666425	0.000235205	0.147612
cg00579520	chr12:128752586	TMEM132C	NM_001136103	Body	Island	chr12:128751041-128753151	0.0338263	0.000238562	0.148158
cg09178385	chr1:35246759	GJB3;GJB3	NM_024009;NM_001005752	TSS200;TSS1500	N_Shore	chr1:35246876-35247599	0.0517766	0.000238557	0.148158
cg16860686	chr22:42311634			Intergenic	Island	chr22:42310057-42311669	0.0280174	0.000239276	0.148391
cg16452224	chr3:9745460	CPNE9	NM_153635	TSS200	N_Shore	chr3:9745499-9746782	0.0431144	0.000240875	0.149172
cg20138922	chr1:23177414	EPHB2;EPHB2	NM_004442;NM_017449	Body;Body	Open Sea		-0.0858256	0.000248164	0.149218
cg20449614	chr8:22438122	PDLIM2;PDLIM2;PDLIM2	NM_021630;NM_176871;NM_198042	Body;1stExon;1stExon	S_Shore	chr8:22436295-22437076	-0.0738521	0.000248369	0.149218
cg27459121	chr16:1757247	MAPK8IP3;MAPK8IP3	NM_001040439;NM_015133	Body;Body	Open Sea		0.0172756	0.000241678	0.149218
cg07013104	chr11:73357095	PLEKHB1;PLEKHB1;PLEKHB1;PLEKHB1	NM_001130033;NM_021200;NM_001130035;NM_001130034	TSS200;TSS200;TSS1500;TSS1500	Open Sea		0.0314614	0.000248909	0.149218
cg13904286	chr1:10531991	DFFA;DFFA	NM_004401;NM_213566	Body;Body	N_Shore	chr1:10532177-10532800	0.0349049	0.000244201	0.149218
cg09827071	chr12:57569262	LRP1	NM_002332	Body	N_Shore	chr12:57569723-57569941	0.0363231	0.000245977	0.149218
cg21445230	chr16:67969367	PSMB10	NM_002801	Body	Island	chr16:67969290-67970418	0.0372061	0.000247561	0.149218
cg02331303	chr11:67777823	ALDH3B1;ALDH3B1;ALDH3B1;ALDH3B1;ALDH3B1	NM_000694;NM_001030010;NM_000694;NM_001030010;NM_001161473	1stExon;5'UTR;5'UTR;1stExon;5'UTR	Open Sea		0.0395897	0.00024861	0.149218
cg09188980	chr11:14993378	CALCA;CALCA;CALCA	NM_001033953;NM_001033952;NM_001741	5'UTR;5'UTR;5'UTR	N_Shore	chr11:14993452-14993661	0.0437224	0.000247298	0.149218
cg15583517	chr15:52051142	TMOD2;TMOD2	NM_014548;NM_001142885	5'UTR;5'UTR	Open Sea		0.0453157	0.000246375	0.149218
cg02888092	chr2:238865252			Intergenic	S_Shore	chr2:238864315-238865170	0.0476661	0.000244093	0.149218
cg13848598	chr10:115804578	ADRB1	NM_000684	1stExon	Island	chr10:115803358-115805468	0.0484328	0.00024596	0.149218
cg18232841	chr19:35615103	FXYD3;FXYD3;FXYD3;FXYD3;FXYD3	NM_001136007;NM_001136011;NM_005971;NM_001136012;NM_021910	3'UTR;3'UTR;3'UTR;3'UTR;3'UTR	N_Shore	chr19:35615412-35615665	0.0499362	0.00024749	0.149218
cg02768162	chr12:108992148	TMEM119	NM_181724	TSS1500	Open Sea		0.0531302	0.000244918	0.149218
cg03480935	chr15:67417860	SMAD3;SMAD3	NM_001145102;NM_005902	TSS200;Body	Open Sea		0.0534986	0.000248563	0.149218
cg17557141	chr11:43947677			Intergenic	Open Sea		0.0591254	0.000246566	0.149218
cg22365132	chr6:5205542	LYRM4;LYRM4;LYRM4	NM_001164841;NM_001164840;NM_020408	Body;Body;Body	Open Sea		0.059179	0.000248039	0.149218
cg00899350	chr2:232275105			Intergenic	N_Shore	chr2:232276742-232277135	0.0615698	0.000242631	0.149218
cg00871371	chr17:75371476	SEPT9;SEPT9;SEPT9;SEPT9;SEPT9	NM_001113492;NM_001113493;NM_001113491;NM_006640;NM_001113494	5'UTR;Body;Body;Body;TSS1500	S_Shore	chr17:75368688-75370506	0.0620823	0.000242826	0.149218
cg06102242	chr16:84336383	WFDC1	NM_021197	Body	Open Sea		0.0768902	0.000247452	0.149218
cg02273889	chr5:123941379			Intergenic	Open Sea		0.0800691	0.000245137	0.149218
cg13148544	chr20:30196119			Intergenic	Island	chr20:30196118-30196585	0.0811766	0.000242758	0.149218
cg02030542	chr16:70722454	VAC14	NM_018052	Body	S_Shelf	chr16:70719114-70720441	0.0566276	0.000249883	0.149472
cg22694191	chr19:19373575	HAPLN4;HAPLN4	NM_023002;NM_023002	5'UTR;1stExon	S_Shore	chr19:19371675-19372393	0.0283998	0.000251389	0.149727
cg24811864	chr18:55019711	ST8SIA3	NM_015879	TSS200	Island	chr18:55019707-55021605	0.0359882	0.000251935	0.149727
cg25529304	chr5:43034529			Intergenic	N_Shelf	chr5:43037259-43037520	0.0435552	0.000252961	0.149727
cg07571637	chr22:51143260	SHANK3	NM_001080420	Body	Island	chr22:51142802-51143308	0.0499697	0.000250816	0.149727
cg00353923	chr7:127671044	LRRC4;SND1	NM_022143;NM_014390	TSS200;Body	N_Shore	chr7:127671158-127672853	0.05097	0.000254407	0.149727
cg04938381	chr17:66374702	ARSG	NM_014960	Body	Open Sea		0.0573376	0.000252563	0.149727
cg04338890	chr16:57019755			Intergenic	N_Shelf	chr16:57023190-57023768	0.0587238	0.000253723	0.149727
cg05148180	chr10:4414968			Intergenic	Open Sea		0.0590913	0.000254182	0.149727
cg01985833	chr12:108169928	ASCL4;ASCL4	NM_203436;NM_203436	1stExon;3'UTR	S_Shore	chr12:108168986-108169570	0.0670236	0.00025327	0.149727
cg14397820	chrX:53112860	TSPYL2	NM_022117	Body	S_Shore	chrX:53111281-53112016	0.069092	0.000252395	0.149727
cg22800233	chr10:93805441			Intergenic	N_Shore	chr10:93805512-93805845	0.0713664	0.000253752	0.149727
cg01177854	chr16:68270387	ESRP2	NM_024939	TSS1500	Island	chr16:68269010-68272143	0.0366358	0.000255482	0.149957
cg05132782	chr7:150126392			Intergenic	Open Sea		0.0446649	0.000256031	0.150079
cg18523886	chr20:39126551			Intergenic	Open Sea		-0.0961799	0.000263175	0.150554
cg07271186	chr7:142028043			Intergenic	Open Sea		-0.0674481	0.000263144	0.150554
cg04152629	chr12:49211867	CACNB3	NM_000725	TSS1500	N_Shore	chr12:49212162-49212642	0.0195387	0.000264841	0.150554
cg04233686	chr1:226271762			Intergenic	Island	chr1:226270723-226271841	0.0312634	0.000258602	0.150554
cg00079023	chr5:139492535	PURA	NM_005859	TSS1500	N_Shore	chr5:139492723-139492966	0.0356294	0.000263606	0.150554
cg13666340	chr9:4666266	C9orf68	NM_001039395	5'UTR	S_Shelf	chr9:4662252-4662951	0.0367104	0.000263023	0.150554
cg11629449	chr6:29556084	OR2H2	NM_007160	1stExon	Open Sea		0.0373759	0.000264736	0.150554
cg01471111	chr12:372246	SLC6A13	NM_016615	TSS1500	Open Sea		0.0407355	0.000261049	0.150554
cg07875786	chr5:92918927	NR2F1	NM_005654	TSS200	N_Shore	chr5:92919558-92921430	0.0430944	0.000259644	0.150554
cg26460483	chr7:97914016	BRI3;BRI3	NM_015379;NM_001159491	Body;Body	S_Shelf	chr7:97910459-97911618	0.0462482	0.000265083	0.150554
cg26136365	chr3:62358379	FEZF2	NM_018008	Body	Island	chr3:62357639-62359774	0.0499363	0.000261097	0.150554
cg16625218	chr8:30272502	RBPMS;RBPMS;RBPMS;RBPMS	NM_001008712;NM_001008710;NM_001008711;NM_006867	Body;Body;Body;Body	Open Sea		0.0516349	0.00026455	0.150554
cg02993991	chr19:4064177	ZBTB7A	NM_015898	5'UTR	Island	chr19:4064086-4067980	0.0591919	0.000263231	0.150554
cg13989519	chr11:44820674	TSPAN18	NM_130783	5'UTR	Open Sea		0.0619076	0.00026051	0.150554
cg15487646	chr1:181077141			Intergenic	S_Shelf	chr1:181073917-181075002	0.0699368	0.000261208	0.150554
cg00247963	chr16:20863151			Intergenic	Open Sea		0.0713311	0.000264576	0.150554
cg23058037	chr7:158824108	VIPR2	NM_003382	Body	Island	chr7:158823178-158824316	0.0819974	0.000260587	0.150554
cg05391884	chr16:73206607			Intergenic	Open Sea		0.0893416	0.000260856	0.150554
cg06061257	chr17:71361901	SDK2	NM_001144952	Body	Open Sea		0.0693789	0.000265781	0.150755
cg18816098	chr19:18335182	PDE4C;PDE4C;PDE4C;PDE4C	NM_001098819;NM_001098818;NM_001098819;NM_000923	5'UTR;Body;1stExon;Body	Island	chr19:18335072-18337375	0.0215028	0.000267484	0.150781
cg13021841	chr2:14774902	FAM84A	NM_145175	Body	Island	chr2:14772377-14775809	0.0219066	0.000273056	0.150781
cg25255893	chr17:14427896			Intergenic	Open Sea		0.0262292	0.000271626	0.150781
cg22276571	chr20:17549599	DSTN;DSTN	NM_001011546;NM_006870	TSS1500;TSS1500	N_Shore	chr20:17549628-17550051	0.0293819	0.000271485	0.150781
cg00934322	chr6:30854109	DDR1;DDR1	NM_013993;NM_001954	5'UTR;5'UTR	S_Shore	chr6:30852102-30852676	0.0321103	0.000266641	0.150781
cg07935012	chr18:49866407	DCC	NM_005215	TSS200	N_Shore	chr18:49868377-49868759	0.032566	0.000270771	0.150781
cg23106251	chrX:144900190	SLITRK2;SLITRK2;SLITRK2;SLITRK2	NM_032539;NM_001144003;NM_001144005;NM_001144004	5'UTR;5'UTR;5'UTR;5'UTR	Island	chrX:144899363-144900266	0.0341991	0.00027287	0.150781
cg16792613	chr17:43324609	LOC100133991;FMNL1	NR_024434;NM_005892	TSS1500;3'UTR	N_Shore	chr17:43324689-43325729	0.0384229	0.000272388	0.150781
cg23423329	chr6:30709428	FLOT1	NM_005803	Body	N_Shore	chr6:30710307-30712440	0.0416584	0.000273346	0.150781
cg14772800	chr3:127796115			Intergenic	Island	chr3:127794369-127796136	0.0453793	0.000272363	0.150781
cg19035496	chr8:67090792	CRH	NM_000756	TSS200	S_Shore	chr8:67089249-67089962	0.0465697	0.000273645	0.150781
cg06690609	chr19:2723314			Intergenic	Island	chr19:2723168-2723390	0.0469362	0.000270319	0.150781
cg06048102	chr13:51575027	GUCY1B2	NR_003923	Body	Open Sea		0.0480591	0.000267717	0.150781
cg16169833	chr5:87083582			Intergenic	Open Sea		0.0506815	0.000271001	0.150781
cg04348222	chr1:32802307	MARCKSL1	NM_023009	TSS1500	S_Shore	chr1:32800859-32802229	0.0518198	0.000268479	0.150781
cg10126931	chr3:197300499	BDH1	NM_203315	TSS1500	Open Sea		0.0545414	0.000270606	0.150781
cg18824027	chr14:76781080			Intergenic	Open Sea		0.0600879	0.000273181	0.150781
cg24342961	chr2:97351094	FER1L5	NM_001113382	Body	Open Sea		0.0709545	0.000273146	0.150781
cg14068788	chr9:133838188			Intergenic	Open Sea		0.0769161	0.000270019	0.150781
cg17881200	chr7:27138850			Intergenic	S_Shelf	chr7:27135342-27136736	0.0797871	0.000273553	0.150781
cg20597382	chr13:19448912			Intergenic	Island	chr13:19448911-19449348	0.102049	0.00027314	0.150781
cg08025954	chr22:24823455	ADORA2A	NM_000675	TSS200	S_Shelf	chr22:24819537-24820810	-0.0505524	0.000278618	0.150834
cg24916358	chr10:126315761	FAM53B	NM_014661	Body	Open Sea		-0.0496502	0.000277284	0.150834
cg18436735	chr11:125326173	FEZ1	NM_005103	Body	Open Sea		-0.0483689	0.00029005	0.150834
cg01473155	chr2:177010984			Intergenic	N_Shore	chr2:177012371-177012675	-0.0472508	0.000282305	0.150834
cg13951450	chr9:99171316	ZNF367	NM_153695	Body	Open Sea		-0.0353837	0.000290933	0.150834
cg19878597	chr14:53684327			Intergenic	Open Sea		-0.0343878	0.00028664	0.150834
cg06975048	chr17:7826155	KCNAB3	NM_004732	3'UTR	Island	chr17:7826127-7826414	0.0226674	0.000282673	0.150834
cg16916745	chrX:52841366	XAGE5	NM_130775	5'UTR	Open Sea		0.0249957	0.000283752	0.150834
cg15953921	chr10:6130580	RBM17;RBM17	NM_032905;NM_001145547	TSS1500;TSS1500	N_Shore	chr10:6130786-6131774	0.0301989	0.000282431	0.150834
cg15370180	chr10:23484326			Intergenic	Island	chr10:23483897-23484498	0.0317115	0.000289232	0.150834
cg03082108	chr16:12071430	RUNDC2A	NM_032167	Body	S_Shore	chr16:12070257-12070870	0.0327234	0.000277457	0.150834
cg21199072	chr4:137316362			Intergenic	Open Sea		0.0332051	0.000283179	0.150834
cg12023170	chr1:23751761	TCEA3	NM_003196	TSS1500	S_Shore	chr1:23750508-23751663	0.0337383	0.000290706	0.150834
cg18543035	chr10:8374526			Intergenic	Open Sea		0.0383908	0.00029226	0.150834
cg09628887	chr17:16255619	CENPV	NM_181716	Body	Island	chr17:16255618-16257148	0.0390598	0.000290213	0.150834
cg07464201	chr14:75422611	PGF	NM_002632	TSS1500	S_Shore	chr14:75422068-75422507	0.0394949	0.000290862	0.150834
cg19177941	chr15:101420185	ALDH1A3	NM_000693	1stExon	Island	chr15:101419261-101421133	0.0398759	0.000274361	0.150834
cg14102267	chr9:112402515	PALM2;PALM2	NM_053016;NM_001037293	TSS1500;TSS1500	N_Shore	chr9:112402767-112403349	0.04	0.000285939	0.150834
cg04913250	chr10:53060815	PRKG1;PRKG1	NM_001098512;NM_006258	Body;Body	Open Sea		0.0400998	0.000281757	0.150834
cg14132103	chr11:60680165	TMEM109	NM_024092	TSS1500	N_Shore	chr11:60681552-60682268	0.0401541	0.000275998	0.150834
cg08507178	chr22:50357265	PIM3	NM_001001852	3'UTR	S_Shore	chr22:50353596-50357215	0.0408257	0.000288551	0.150834
cg26659079	chr2:5836181	SOX11;SOX11	NM_003108;NM_003108	3'UTR;1stExon	Island	chr2:5836068-5837643	0.0436094	0.000282863	0.150834
cg03530006	chr13:38920380			Intergenic	N_Shelf	chr13:38923957-38924413	0.0443241	0.000279632	0.150834
cg04279801	chr17:19314319	RNF112	NM_007148	TSS200	Open Sea		0.0448263	0.000277331	0.150834
cg12764314	chr1:184654165			Intergenic	Open Sea		0.0470395	0.000283092	0.150834
cg04791601	chr1:204159016			Intergenic	N_Shore	chr1:204159598-204159833	0.0472418	0.000277814	0.150834
cg26177041	chr4:114389632	CAMK2D;CAMK2D;CAMK2D;CAMK2D;CAMK2D;CAMK2D	NM_172129;NM_172128;NM_172114;NM_172115;NM_001221;NM_172127	Body;Body;Body;Body;Body;Body	Open Sea		0.048215	0.000286419	0.150834
cg24261333	chr11:73357019	PLEKHB1;PLEKHB1	NM_021200;NM_001130033	TSS1500;TSS1500	Open Sea		0.0498065	0.000275201	0.150834
cg13594138	chr15:90326828			Intergenic	Open Sea		0.0522575	0.000290536	0.150834
cg24728542	chr6:39083205	C6orf64	NM_018322	TSS1500	S_Shore	chr6:39082427-39083054	0.0540634	0.000290834	0.150834
cg22438280	chr7:107205157	COG5;COG5;COG5;DUS4L	NM_001161520;NM_006348;NM_181733;NM_181581	TSS200;TSS200;TSS200;5'UTR	S_Shore	chr7:107204114-107204797	0.0565835	0.000279894	0.150834
cg06454157	chr6:167490870			Intergenic	Open Sea		0.0585742	0.000289274	0.150834
cg11414742	chr1:1288586	MXRA8	NM_032348	3'UTR	N_Shore	chr1:1289707-1291126	0.0590517	0.00029139	0.150834
cg24957695	chr17:55939409			Intergenic	Island	chr17:55939088-55939591	0.0605415	0.000290695	0.150834
cg04161236	chr11:5263432	HBBP1	NR_001589	Body	Open Sea		0.061201	0.000287449	0.150834
cg06729034	chr15:51339830			Intergenic	Open Sea		0.0619635	0.000291354	0.150834
cg14033170	chr7:28570032	CREB5;CREB5;CREB5	NM_004904;NM_182899;NM_182898	Body;Body;Body	Open Sea		0.0632395	0.000279453	0.150834
cg20859731	chr20:36226820			Intergenic	Island	chr20:36226617-36226841	0.066988	0.000292409	0.150834
cg01456368	chr3:52351859	DNAH1	NM_015512	5'UTR	Open Sea		0.0699394	0.000288389	0.150834
cg26670249	chr19:14223997	PRKACA;PRKACA	NM_002730;NM_207518	Body;Body	Open Sea		0.0704408	0.000282276	0.150834
cg08411435	chr17:37784024	PPP1R1B;PPP1R1B	NM_032192;NM_181505	Body;TSS1500	S_Shore	chr17:37783314-37783919	0.0716377	0.00027609	0.150834
cg15649857	chr1:25051716			Intergenic	Open Sea		0.0752929	0.000284695	0.150834
cg09504612	chr10:116467988			Intergenic	Open Sea		0.0770238	0.000291869	0.150834
cg01919401	chr7:130985828	MKLN1	NM_001145354	Body	Open Sea		0.0798706	0.000281497	0.150834
cg17296589	chr13:113366074	ATP11A;ATP11A	NM_015205;NM_032189	Body;Body	Open Sea		0.0799397	0.000285853	0.150834
cg03480605	chr7:151038446	NUB1	NM_016118	TSS1500	N_Shore	chr7:151038858-151039136	0.118802	0.000277246	0.150834
cg22342100	chr8:124666123	KLHL38	NM_001081675	TSS1500	Open Sea		0.0417299	0.000293008	0.150906
cg19873496	chr3:197105397			Intergenic	Open Sea		0.0439449	0.000294926	0.150906
cg00666746	chr19:15217781	SYDE1	NM_033025	TSS1500	N_Shore	chr19:15217951-15218617	0.0481956	0.00029404	0.150906
cg14894144	chr18:21270554	LAMA3;LAMA3	NM_198129;NM_001127717	Body;Body	S_Shore	chr18:21269269-21270349	0.0516663	0.000295302	0.150906
cg11750962	chr1:11194678	MTOR	NM_004958	Body	Open Sea		0.0533016	0.000293702	0.150906
cg19873536	chr10:116475283			Intergenic	Open Sea		0.0699159	0.00029367	0.150906
cg20666917	chr2:99439848	C2orf55	NM_207362	Body	Island	chr2:99438297-99439884	0.0646456	0.00029678	0.151137
cg03486379	chr10:34391256			Intergenic	Open Sea		0.0818137	0.000296788	0.151137
cg12533496	chr17:26859931	FOXN1	NM_003593	Body	Open Sea		0.0383316	0.000298421	0.151398
cg12947498	chrX:100806397	ARMCX1	NM_016608	5'UTR	N_Shore	chrX:100807793-100808048	0.0413456	0.000297759	0.151398
cg00123001	chrX:13395880			Intergenic	N_Shore	chrX:13396888-13397494	0.0472886	0.000298682	0.151398
cg15883716	chr1:173638701	ANKRD45	NM_198493	5'UTR	Island	chr1:173638662-173639045	0.0309439	0.000300084	0.151651
cg26361535	chr8:144576604	ZC3H3	NM_015117	Body	Open Sea		0.051148	0.000300217	0.151651
cg04236639	chr21:34402565			Intergenic	N_Shelf	chr21:34405577-34406538	0.0668713	0.000300041	0.151651
cg07928363	chr10:1254425	ADARB2	NM_018702	Body	S_Shore	chr10:1252141-1252505	0.0173965	0.000302782	0.151677
cg16633848	chr11:85780144	PICALM;PICALM	NM_001008660;NM_007166	TSS200;TSS200	Island	chr11:85779725-85780397	0.0262206	0.000302032	0.151677
cg27294796	chr15:90456387	C15orf38	NM_182616	TSS200	S_Shore	chr15:90455562-90456263	0.0280023	0.00030226	0.151677
cg00390775	chr9:79521282	PRUNE2	NM_015225	TSS1500	Island	chr9:79520803-79521508	0.0437017	0.000303729	0.151677
cg02245119	chr4:113269890	ALPK1;ALPK1	NM_025144;NM_001102406	5'UTR;5'UTR	Open Sea		0.0439117	0.000301706	0.151677
cg23907108	chr11:64405993	NRXN2;NRXN2;NRXN2	NM_138734;NM_138732;NM_015080	Body;Body;Body	Island	chr11:64405451-64406006	0.0519851	0.000303635	0.151677
cg06341731	chr14:99641017	BCL11B;BCL11B	NM_022898;NM_138576	Body;Body	Island	chr14:99640360-99642767	0.0733466	0.000302871	0.151677
cg09835878	chr14:74815131	C14orf115	NM_018228	TSS200	Open Sea		0.0857585	0.000303561	0.151677
cg15577706	chr17:33763575	SLFN13	NM_144682	3'UTR	Open Sea		0.0192174	0.000304384	0.151831
cg00547530	chr16:3559687	CLUAP1;CLUAP1	NM_015041;NM_024793	Body;TSS1500	Open Sea		-0.0523963	0.000306303	0.151917
cg05508558	chr1:207627372	CR2;CR2	NM_001006658;NM_001877	TSS1500;TSS1500	N_Shore	chr1:207627531-207628280	0.0259796	0.00030639	0.151917
cg01474257	chr17:42030842	PYY	NM_004160	Body	Island	chr17:42030173-42030941	0.0468604	0.00030585	0.151917
cg13905757	chr10:15411709	FAM171A1	NM_001010924	Body	N_Shore	chr10:15412419-15413040	0.0558206	0.000305497	0.151917
cg00616135	chr15:63413614	LACTB;LACTB	NM_032857;NM_171846	TSS1500;TSS1500	N_Shore	chr15:63413918-63414852	0.0643529	0.000305652	0.151917
cg19786988	chr15:63074882	TLN2	NM_015059	Body	Open Sea		0.0600812	0.000307577	0.152212
cg14599823	chr5:77973731			Intergenic	Open Sea		0.0740133	0.000307958	0.152229
cg12873454	chr1:14924611	KIAA1026;KIAA1026	NM_015209;NM_201628	TSS1500;TSS1500	Island	chr1:14924610-14925993	0.0460274	0.00031045	0.152578
cg26766694	chr3:13060974	IQSEC1	NM_001134382	Body	Open Sea		0.0498093	0.000311102	0.152578
cg04165188	chr8:840173			Intergenic	Open Sea		0.0568129	0.00031026	0.152578
cg16552454	chr20:61583924	SLC17A9	NM_022082	TSS200	Island	chr20:61583891-61584222	0.0605513	0.000309311	0.152578
cg25658884	chr6:88054637	C6orf163;C6orf163	NM_001010868;NM_001010868	1stExon;5'UTR	Open Sea		0.0670786	0.000310697	0.152578
cg22866426	chr21:36263347	RUNX1	NM_001754	Body	Island	chr21:36260450-36263687	0.0881513	0.000310805	0.152578
cg00576075	chr1:85725654	C1orf52;C1orf52	NM_198077;NR_024113	TSS1500;TSS1500	S_Shore	chr1:85724701-85725524	0.045862	0.000313132	0.153231
cg15105703	chr15:45421860	DUOX1;DUOX1;DUOXA1	NM_175940;NM_017434;NM_144565	TSS1500;TSS1500;5'UTR	Island	chr15:45421236-45422394	0.0280195	0.000313669	0.153323
cg18016635	chr15:90808917	NGRN;NGRN;NGRN	NM_001033088;NR_028052;NM_001033088	5'UTR;Body;1stExon	Island	chr15:90808574-90809251	0.0230439	0.000316903	0.153806
cg22070406	chr18:55019708	ST8SIA3	NM_015879	TSS200	Island	chr18:55019707-55021605	0.0319222	0.000316453	0.153806
cg26479533	chr7:75864324	SRRM3	NM_001110199	5'UTR	Island	chr7:75864301-75864569	0.0324292	0.000318234	0.153806
cg09084885	chr15:39865765			Intergenic	Open Sea		0.0344975	0.000318237	0.153806
cg16938805	chr11:20182063	DBX1	NM_001029865	TSS200	Island	chr11:20181200-20182325	0.0383257	0.00031657	0.153806
cg26875877	chr2:133346858	GPR39	NM_001508	Body	S_Shelf	chr2:133343114-133343382	0.0445342	0.000317248	0.153806
cg24572019	chr2:74428702	MTHFD2;MTHFD2	NR_027405;NM_006636	Body;Body	S_Shelf	chr2:74425444-74426423	0.0482115	0.000317138	0.153806
cg05287409	chr7:99690806	MCM7;MCM7	NM_005916;NM_182776	Body;Body	S_Shelf	chr7:99686452-99686839	0.0638907	0.000318516	0.153806
cg03001863	chr20:36037325			Intergenic	S_Shelf	chr20:36034985-36035203	0.0660488	0.000318365	0.153806
cg19585597	chr5:150326193	LOC134466	NR_026867	TSS200	Island	chr5:150325904-150326194	0.0282923	0.000319667	0.154192
cg07755390	chr3:124931736	SLC12A8	NM_024628	TSS200	Island	chr3:124931161-124931747	0.0398876	0.000321736	0.154271
cg18793806	chr2:95826087	ZNF514	NM_032788	TSS1500	S_Shore	chr2:95824802-95825721	0.0574778	0.000320302	0.154271
cg01185921	chr10:116444463	ABLIM1;ABLIM1	NM_001003407;NM_001003408	TSS200;TSS200	Open Sea		0.065597	0.000321157	0.154271
cg07642463	chr19:57703860	ZNF264	NM_003417	Body	S_Shore	chr19:57702696-57703425	0.108838	0.00032115	0.154271
cg09395612	chr16:86018936			Intergenic	Open Sea		-0.0574537	0.000324353	0.15447
cg07725829	chr12:88186400			Intergenic	Open Sea		-0.0340956	0.000326861	0.15447
cg12678667	chr2:223536123	MOGAT1	NM_058165	TSS1500	Island	chr2:223536122-223536565	0.0400763	0.000323668	0.15447
cg20265062	chr12:58290206			Intergenic	N_Shore	chr12:58290232-58290466	0.0450246	0.000325764	0.15447
cg08246428	chr1:160160106	CASQ1	NM_001231	TSS200	Open Sea		0.0455893	0.000328329	0.15447
cg09333325	chr14:104611819	KIF26A	NM_015656	Body	Open Sea		0.0470218	0.00032705	0.15447
cg06723904	chr10:94179809			Intergenic	N_Shore	chr10:94180315-94180754	0.0497538	0.000327679	0.15447
cg25509184	chr7:117119382	CFTR	NM_000492	TSS1500	Open Sea		0.051673	0.000326566	0.15447
cg00458932	chr2:208199465			Intergenic	Open Sea		0.0524877	0.0003242	0.15447
cg25518824	chr17:7819783	LOC284023	NR_024349	TSS1500	S_Shore	chr17:7818938-7819763	0.0652493	0.000326954	0.15447
cg03890167	chr1:203242638			Intergenic	Island	chr1:203242519-203242818	0.0659755	0.000322878	0.15447
cg05619785	chr6:32078574	TNXB	NM_019105	TSS1500	Open Sea		0.0682694	0.00032672	0.15447
cg11525409	chr2:74236068			Intergenic	Open Sea		0.0755803	0.000326537	0.15447
cg16696476	chr17:8191344	RANGRF;SLC25A35	NM_016492;NM_201520	TSS1500;3'UTR	N_Shore	chr17:8191864-8192495	0.0812896	0.000324298	0.15447
cg04357965	chr5:77945347	LHFPL2	NM_005779	TSS1500	S_Shore	chr5:77943868-77945220	0.0858017	0.000325356	0.15447
cg22150661	chr8:104032860	ATP6V1C1	NM_001695	TSS1500	N_Shore	chr8:104033147-104033564	0.126669	0.000328347	0.15447
cg14792180	chr5:10632056	ANKRD33B	NM_001164440	Body	Open Sea		-0.0527678	0.00033565	0.154475
cg20137312	chr11:36616246	C11orf74;RAG2	NM_138787;NM_000536	5'UTR;5'UTR	Open Sea		0.0184014	0.000330829	0.154475
cg22629111	chr1:166135208	FAM78B	NM_001017961	Body	Island	chr1:166134258-166136448	0.0237485	0.000335811	0.154475
cg10919177	chr3:44519663	ZNF445	NM_181489	TSS1500	S_Shore	chr3:44518838-44519368	0.0256093	0.000332523	0.154475
cg12297642	chr15:63413538	LACTB;LACTB	NM_032857;NM_171846	TSS1500;TSS1500	N_Shore	chr15:63413918-63414852	0.0270017	0.000331019	0.154475
cg20841134	chr2:64247030	VPS54;VPS54	NM_016516;NM_001005739	TSS1500;TSS1500	S_Shore	chr2:64245934-64246893	0.0278834	0.000330452	0.154475
cg12564437	chr12:96464899			Intergenic	Open Sea		0.0344304	0.000330189	0.154475
cg07238401	chr11:14994397	CALCA;CALCA;CALCA	NM_001741;NM_001033953;NM_001033952	TSS1500;TSS1500;TSS1500	N_Shore	chr11:14995128-14995908	0.0402729	0.0003331	0.154475
cg24366557	chr6:50787650	TFAP2B	NM_003221	Body	Island	chr6:50787286-50788091	0.040293	0.000335782	0.154475
cg00924255	chr12:126675957			Intergenic	Island	chr12:126675561-126676195	0.0407859	0.000328752	0.154475
cg13195955	chr6:31829926	NEU1	NM_000434	Body	N_Shore	chr6:31830299-31830948	0.0419451	0.000333349	0.154475
cg09876992	chr22:42470868	FAM109B	NM_001002034	5'UTR	S_Shore	chr22:42470035-42470669	0.0427552	0.000335522	0.154475
cg17351974	chr5:40835760	RPL37	NM_000997	TSS1500	Island	chr5:40835241-40835873	0.0444863	0.000333105	0.154475
cg03721175	chr5:173390427			Intergenic	Open Sea		0.0556983	0.00033612	0.154475
cg23320499	chr12:12659177	DUSP16	NM_030640	Body	Open Sea		0.0570709	0.000330751	0.154475
cg09955705	chr8:30253570	RBPMS;RBPMS;RBPMS;RBPMS	NM_001008712;NM_001008710;NM_001008711;NM_006867	Body;Body;Body;Body	Open Sea		0.0594157	0.00033413	0.154475
cg25153824	chr1:159870077	CCDC19	NM_012337	TSS200	Island	chr1:159869901-159870143	0.0618118	0.000334833	0.154475
cg12706938	chr19:1566839	MEX3D	NM_203304	Body	Island	chr19:1566554-1568834	0.0702747	0.000335112	0.154475
cg00172849	chr1:103574532	COL11A1;COL11A1;COL11A1;COL11A1	NM_001168249;NM_080629;NM_080630;NM_001854	TSS1500;TSS1500;TSS1500;TSS1500	Open Sea		0.0724642	0.000336382	0.154475
cg26149485	chr19:2428350	LMNB2;TIMM13	NM_032737;NM_012458	3'UTR;TSS1500	Island	chr19:2428349-2428731	0.0969733	0.000336459	0.154475
cg13356792	chr2:53192311			Intergenic	Open Sea		0.0533896	0.000337584	0.154667
cg21643298	chr1:9683340			Intergenic	N_Shelf	chr1:9687125-9687367	0.0290975	0.000339181	0.154752
cg18493677	chr17:3416525	TRPV3	NM_145068	3'UTR	Open Sea		0.0671567	0.000338338	0.154752
cg27624319	chr20:33147017	MAP1LC3A;MAP1LC3A	NM_032514;NM_181509	Body;Body	Island	chr20:33146135-33147318	0.0693983	0.000338664	0.154752
cg23387569	chr12:58120011	AGAP2;LOC100130776;AGAP2	NM_014770;NR_027032;NM_001122772	3'UTR;TSS200;3'UTR	Island	chr12:58119909-58121551	0.083701	0.000338989	0.154752
cg08811332	chr21:43185385	RIPK4	NM_020639	Body	N_Shore	chr21:43186280-43187436	-0.0406106	0.000340097	0.155009
cg00298065	chr19:58715577	ZNF274;ZNF274;ZNF274	NM_133502;NM_016325;NM_016324	Body;Body;5'UTR	Island	chr19:58715220-58716033	0.051614	0.000340539	0.155049
cg01386314	chr17:80351272	C17orf101;C17orf101	NM_175902;NM_024648	3'UTR;Body	S_Shore	chr17:80350190-80350408	0.0348086	0.000341392	0.155276
cg18003751	chr8:1350552			Intergenic	Island	chr8:1350139-1350577	-0.0855907	0.000350712	0.155404
cg13869341	chr1:15865	WASH5P	NR_024540	Body	Open Sea		-0.0559097	0.000355956	0.155404
cg25814969	chr2:8726136			Intergenic	S_Shelf	chr2:8723855-8724093	-0.0539637	0.000345564	0.155404
cg19554257	chr12:116996931	MAP1LC3B2	NM_001085481	TSS1500	Open Sea		-0.0510704	0.000355018	0.155404
cg21538684	chr6:13274180	PHACTR1	NM_030948	Body	Open Sea		-0.0404307	0.000353374	0.155404
cg12539171	chr1:19922782	C1orf151	NM_001032363	TSS1500	N_Shore	chr1:19923341-19924002	0.0241401	0.000365611	0.155404
cg23517605	chr6:3228365	TUBB2B	NM_178012	TSS1500	Island	chr6:3227025-3229688	0.0247636	0.000359051	0.155404
cg00822451	chr14:24868585	NYNRIN	NM_025081	Body	Island	chr14:24868163-24868590	0.0265492	0.000373572	0.155404
cg23047500	chr10:118765255	KIAA1598;KIAA1598	NM_001127211;NM_018330	TSS200;TSS200	S_Shore	chr10:118764228-118765146	0.0282616	0.00034368	0.155404
cg00619126	chr2:105459775			Intergenic	Island	chr2:105459127-105461770	0.0286835	0.000353797	0.155404
cg17213060	chr3:45077881			Intergenic	S_Shore	chr3:45077069-45077690	0.0299583	0.00036579	0.155404
cg09643136	chr2:223176683			Intergenic	Island	chr2:223176493-223177515	0.0302199	0.000354392	0.155404
cg10201685	chr7:44315903	CAMK2B;CAMK2B;CAMK2B;CAMK2B;CAMK2B;CAMK2B;CAMK2B;CAMK2B	NM_172081;NM_172082;NM_172083;NM_172084;NM_172079;NM_001220;NM_172078;NM_172080	Body;Body;Body;Body;Body;Body;Body;Body	Open Sea		0.0344583	0.000372157	0.155404
cg21496658	chr3:154797677	MME;MME;MME;MME	NM_007288;NM_007287;NM_007289;NM_000902	TSS1500;TSS200;TSS1500;5'UTR	Island	chr3:154797398-154797988	0.0346766	0.000371869	0.155404
cg06364757	chr15:55881246	PYGO1	NM_015617	TSS200	S_Shore	chr15:55879792-55881228	0.0360024	0.000360482	0.155404
cg13095450	chr17:35423449			Intergenic	Open Sea		0.0360193	0.000359324	0.155404
cg09314434	chr6:31632207	BAT4;CSNK2B	NM_033177;NM_001320	Body;TSS1500	N_Shore	chr6:31632815-31634093	0.0364029	0.000372581	0.155404
cg05514971	chr9:130329588	FAM129B;FAM129B	NM_022833;NM_001035534	Body;Body	N_Shore	chr9:130330540-130331180	0.0372376	0.000348639	0.155404
cg12990614	chr22:38379749	SOX10	NM_006941	Body	Island	chr22:38379093-38379964	0.0379101	0.000373473	0.155404
cg23214249	chr10:11978707	UPF2;UPF2	NM_080599;NM_015542	Body;Body	Open Sea		0.0417617	0.000356379	0.155404
cg01636591	chr17:32646156	CCL8;CCL8	NM_005623;NM_005623	1stExon;5'UTR	Open Sea		0.0418351	0.000368875	0.155404
cg00458965	chr17:35297309	LHX1	NM_005568	Body	Island	chr17:35291899-35300875	0.0419092	0.000362459	0.155404
cg09706243	chr11:67121634	LOC100130987;POLD4	NR_024469;NM_021173	Body;TSS1500	S_Shore	chr11:67120856-67121228	0.0423171	0.000346063	0.155404
cg12490835	chr10:22623821			Intergenic	Island	chr10:22623350-22625875	0.0423544	0.000355503	0.155404
cg18304280	chr14:103010694			Intergenic	N_Shore	chr14:103010784-103011625	0.0437167	0.000350909	0.155404
cg15372721	chr21:42219299	DSCAM	NM_001389	TSS1500	S_Shore	chr21:42218489-42219222	0.0447778	0.000364887	0.155404
cg23085662	chr18:59000860			Intergenic	Island	chr18:59000683-59001692	0.046366	0.000365163	0.155404
cg23296369	chr19:4290672	SHD	NM_020209	3'UTR	Open Sea		0.0464837	0.000354655	0.155404
cg06988897	chr16:88803803	FAM38A	NM_001142864	Body	Island	chr16:88803802-88804112	0.0468135	0.000358236	0.155404
cg21821108	chr13:111871461	ARHGEF7;ARHGEF7;ARHGEF7;ARHGEF7;ARHGEF7	NM_001113511;NM_001113513;NM_001113512;NM_003899;NM_145735	Body;Body;Body;Body;Body	Open Sea		0.0469657	0.000356362	0.155404
cg19716238	chr6:54711378	FAM83B	NM_001010872	TSS200	Island	chr6:54711153-54712033	0.047188	0.000364927	0.155404
cg06092815	chr2:229046406	SPHKAP;SPHKAP	NM_001142644;NM_030623	TSS200;TSS200	Island	chr2:229045957-229046553	0.0474493	0.000368269	0.155404
cg13560901	chr7:28998540	TRIL	NM_014817	TSS1500	Island	chr7:28995305-28998541	0.0483189	0.000353179	0.155404
cg10382814	chr1:160312182	COPA;COPA;NCSTN	NM_004371;NM_001098398;NM_015331	Body;Body;TSS1500	N_Shore	chr1:160312928-160313338	0.048411	0.000369559	0.155404
cg11523456	chr11:65258811			Intergenic	Open Sea		0.0484125	0.000360962	0.155404
cg17557284	chr3:93865479			Intergenic	Open Sea		0.0500487	0.000342347	0.155404
cg10129154	chr16:1093823			Intergenic	Open Sea		0.0502663	0.000372092	0.155404
cg18417954	chr19:55672513	C19orf51	NM_178837	Body	Island	chr19:55672023-55673212	0.0508464	0.000354351	0.155404
cg16617774	chr5:146435656	PPP2R2B;PPP2R2B;PPP2R2B;PPP2R2B;PPP2R2B;PPP2R2B	NM_181677;NM_181674;NM_181678;NM_181676;NM_181674;NM_181676	5'UTR;5'UTR;5'UTR;1stExon;1stExon;5'UTR	Open Sea		0.0517964	0.000348488	0.155404
cg09911755	chr17:45899773	OSBPL7	NM_145798	TSS1500	Open Sea		0.0528261	0.000354162	0.155404
cg01203948	chrX:47076559	CDK16	NM_033018	TSS1500	N_Shore	chrX:47077163-47078637	0.0539535	0.000366147	0.155404
cg05371578	chr3:147128157	ZIC1	NM_003412	1stExon	Island	chr3:147126988-147128999	0.0545301	0.000342774	0.155404
cg13321077	chr2:220196755	RESP18	NM_001007089	Body	Island	chr2:220196431-220196768	0.0555247	0.000353565	0.155404
cg12840818	chr11:64442979	NRXN2;NRXN2	NM_138732;NM_015080	Body;Body	Open Sea		0.0558009	0.000365798	0.155404
cg08119325	chr3:195613212	TNK2;TNK2	NM_001010938;NM_005781	Body;Body	N_Shore	chr3:195613588-195613966	0.0564143	0.000351931	0.155404
cg04486022	chrX:130207446	FLJ30058	NM_144967	5'UTR	Island	chrX:130206913-130207455	0.0565971	0.000363426	0.155404
cg13954667	chr10:88295472			Intergenic	Island	chr10:88295205-88295592	0.0575343	0.000360945	0.155404
cg12187394	chr13:112761328			Intergenic	S_Shore	chr13:112758598-112760491	0.0582778	0.000372406	0.155404
cg14103343	chr19:49220223	MAMSTR;MAMSTR	NM_182574;NM_001130915	TSS200;Body	N_Shelf	chr19:49223054-49223312	0.0586085	0.000350605	0.155404
cg06782204	chr12:4030007			Intergenic	Open Sea		0.0591445	0.000353703	0.155404
cg18185980	chr2:175426016	WIPF1;WIPF1	NM_001077269;NM_003387	3'UTR;3'UTR	Open Sea		0.060054	0.000347619	0.155404
cg07430820	chr17:7792191	CHD3;CHD3;CHD3;CHD3;CHD3	NM_001005271;NM_001005273;NM_001005273;NM_005852;NM_005852	Body;1stExon;5'UTR;1stExon;5'UTR	S_Shelf	chr17:7788261-7789091	0.0604687	0.000369643	0.155404
cg13514718	chr7:23749722	STK31;STK31;STK31	NM_031414;NM_001122833;NM_032944	TSS200;TSS200;TSS1500	Open Sea		0.0607871	0.000371539	0.155404
cg09336922	chr11:790795	CEND1;SLC25A22	NM_016564;NM_024698	TSS1500;3'UTR	N_Shore	chr11:791953-792400	0.0614294	0.000368934	0.155404
cg11653466	chr8:38386235	C8orf86	NM_207412	TSS200	Open Sea		0.0621205	0.000359081	0.155404
cg07073999	chr17:14214081	HS3ST3B1	NM_006041	Body	S_Shore	chr17:14212363-14212788	0.0626759	0.000346536	0.155404
cg16751493	chr2:242101289	PPP1R7	NM_002712	Body	Open Sea		0.0647519	0.000351065	0.155404
cg19508622	chr8:129103558	PVT1	NR_003367	Body	Open Sea		0.0650164	0.000353352	0.155404
cg01141645	chr8:62627837	ASPH;ASPH;ASPH;ASPH;ASPH	NM_001164755;NM_032466;NM_004318;NM_001164756;NM_001164754	TSS1500;TSS1500;TSS1500;TSS1500;TSS1500	S_Shore	chr8:62626556-62627511	0.0676291	0.000362717	0.155404
cg25780109	chr3:139281211	NMNAT3	NM_178177	Body	Open Sea		0.0677338	0.000367376	0.155404
cg14628274	chr9:19424228	ACER2	NM_001010887	Body	Open Sea		0.0687816	0.000364099	0.155404
cg03775372	chr10:13830045	FRMD4A	NM_018027	Body	Open Sea		0.0713929	0.000364023	0.155404
cg09928766	chr19:51815373	IGLON5	NM_001101372	Body	Island	chr19:51815157-51815458	0.0720527	0.000364143	0.155404
cg01977762	chr19:4909193	UHRF1;UHRF1	NM_001048201;NM_013282	TSS1500;TSS1500	N_Shore	chr19:4909262-4910256	0.0739256	0.000356123	0.155404
cg18715243	chr8:37658755	GPR124	NM_032777	Body	S_Shelf	chr8:37654048-37656100	0.0743503	0.000372193	0.155404
cg06481431	chr19:6745321	TRIP10	NM_004240	Body	N_Shore	chr19:6746023-6746292	0.0744195	0.000354707	0.155404
cg20770409	chr3:112463996			Intergenic	Open Sea		0.0747954	0.000343286	0.155404
cg16508883	chr1:145092330			Intergenic	Open Sea		0.0749897	0.00036585	0.155404
cg13007701	chr8:13078829	DLC1	NM_182643	Body	Open Sea		0.0770795	0.000360301	0.155404
cg14883961	chr8:127846077			Intergenic	Open Sea		0.0792916	0.000362421	0.155404
cg05934682	chr19:50394298	IL4I1;IL4I1	NM_152899;NM_172374	Body;Body	S_Shore	chr19:50393069-50393998	0.0830987	0.000361743	0.155404
cg24264962	chr3:31958652	OSBPL10	NM_017784	Body	Open Sea		0.0846007	0.000370023	0.155404
cg14530275	chr9:16705212	BNC2	NM_017637	Body	Open Sea		0.0849027	0.000345708	0.155404
cg24620905	chr1:149908781	MTMR11;MTMR11;MTMR11	NM_001145862;NM_001145862;NM_181873	5'UTR;1stExon;TSS1500	Open Sea		0.0890099	0.000364372	0.155404
cg24463471	chr1:25257978	RUNX3;RUNX3	NM_004350;NM_001031680	TSS1500;Body	Island	chr1:25255527-25259005	0.0985794	0.000358487	0.155404
cg23831876	chr2:65225988	SLC1A4;SLC1A4	NM_003038;NM_001135581	Body;5'UTR	Open Sea		0.0411603	0.000375059	0.155875
cg17980508	chr1:79085713	IFI44L	NM_006820	TSS1500	Open Sea		0.0290954	0.000377607	0.155904
cg06562306	chr2:209271986	PTH2R	NM_005048	Body	Island	chr2:209271337-209271987	0.0351583	0.000378365	0.155904
cg25597784	chr22:37865644	MFNG;MFNG;MFNG	NM_002405;NR_029413;NM_001166343	3'UTR;Body;3'UTR	Open Sea		0.0452692	0.000376119	0.155904
cg04567445	chr1:65730409	DNAJC6	NM_014787	TSS200	N_Shore	chr1:65731411-65731849	0.0503033	0.000378097	0.155904
cg15246712	chr8:25815496	EBF2	NM_022659	Body	Open Sea		0.056113	0.000377392	0.155904
cg17228765	chr3:112738800	C3orf17;C3orf17;C3orf17	NR_027796;NR_027794;NM_015412	TSS1500;TSS1500;TSS1500	S_Shore	chr3:112738244-112738653	0.0604475	0.000379216	0.155904
cg00451635	chr16:10675030	EMP2	NM_001424	TSS1500	S_Shore	chr16:10673880-10674735	0.0657064	0.000379396	0.155904
cg02749105	chr19:58879056	ZNF837;ZNF837	NM_001129730;NM_138466	3'UTR;3'UTR	Island	chr19:58878386-58880634	0.0718645	0.000379363	0.155904
cg16109423	chr1:38022718	DNALI1	NM_003462	Body	Island	chr1:38022452-38022719	0.0797691	0.000377199	0.155904
cg07701307	chr5:13986034			Intergenic	Open Sea		0.0931172	0.000378239	0.155904
cg25234359	chr19:18699219	C19orf60;C19orf60	NM_001100419;NM_001100418	TSS1500;TSS1500	N_Shore	chr19:18699422-18700554	-0.0576526	0.000382325	0.156077
cg02291403	chr12:130646461	FZD10	NM_007197	TSS1500	Island	chr12:130645327-130648988	0.0222748	0.000381095	0.156077
cg16215084	chr6:30853948	DDR1;DDR1	NM_013993;NM_001954	5'UTR;5'UTR	S_Shore	chr6:30852102-30852676	0.0531335	0.000382499	0.156077
cg23510415	chr12:13202904	KIAA1467	NM_020853	Body	Open Sea		0.0611083	0.000382665	0.156077
cg11714502	chr9:130640212	AK1	NM_000476	TSS200	S_Shore	chr9:130639738-130640143	0.0647751	0.000381398	0.156077
cg18864179	chr1:175190954			Intergenic	Open Sea		0.0906927	0.000380982	0.156077
cg07233761	chr5:54281437	ESM1;ESM1	NM_001135604;NM_007036	TSS200;TSS200	Open Sea		0.0509582	0.000383839	0.156144
cg19401111	chr3:195943345	OSTalpha	NM_152672	TSS200	Open Sea		0.0562211	0.000384609	0.156144
cg19276110	chr1:20396593	PLA2G5	NM_000929	TSS200	Open Sea		0.0700756	0.000384355	0.156144
cg21188037	chr7:45018658	MYO1G;MYO1G	NM_033054;NM_033054	5'UTR;1stExon	Open Sea		-0.0511501	0.000399548	0.156168
cg04864179	chr7:128579964	IRF5;IRF5;IRF5;IRF5;IRF5;IRF5;IRF5	NM_001098630;NM_001098627;NM_032643;NM_001098631;NM_002200;NM_001098629;NM_001098628	5'UTR;TSS1500;5'UTR;5'UTR;5'UTR;5'UTR;5'UTR	S_Shore	chr7:128577818-128578756	-0.0504961	0.00039298	0.156168
cg03937290	chr1:27852711			Intergenic	N_Shore	chr1:27854416-27854963	-0.0351037	0.00039244	0.156168
cg14555697	chr15:48006948			Intergenic	N_Shelf	chr15:48009418-48011044	-0.0240578	0.000388719	0.156168
cg07266126	chr6:28710766			Intergenic	Open Sea		0.0156067	0.000392193	0.156168
cg01611721	chr17:36905926	PCGF2	NM_007144	TSS1500	Island	chr17:36903871-36906328	0.0157676	0.000399629	0.156168
cg05405572	chr16:79804837			Intergenic	S_Shore	chr16:79804241-79804694	0.0232802	0.000392144	0.156168
cg26430059	chr14:89770384	FOXN3;FOXN3	NM_005197;NM_001085471	Body;Body	Open Sea		0.0257839	0.000394424	0.156168
cg12084388	chr3:42056663			Intergenic	S_Shore	chr3:42054781-42055929	0.0264237	0.000393663	0.156168
cg16081281	chr8:23559839			Intergenic	Island	chr8:23559838-23560591	0.026741	0.000399317	0.156168
cg18046464	chr7:100845331	MOGAT3	NM_178176	TSS1500	Island	chr7:100845050-100845726	0.0270238	0.000391916	0.156168
cg26960562	chr17:11501660	DNAH9	NM_001372	TSS200	Island	chr17:11501631-11502328	0.0347191	0.000393151	0.156168
cg14335429	chr8:42342083	SLC20A2	NM_006749	5'UTR	Open Sea		0.0391549	0.000397076	0.156168
cg11860005	chr22:32149125	DEPDC5;DEPDC5	NM_001007188;NM_014662	TSS1500;TSS1500	N_Shore	chr22:32149762-32150064	0.041523	0.000398333	0.156168
cg25143508	chr1:203449947	PRELP;PRELP	NM_201348;NM_002725	5'UTR;5'UTR	Open Sea		0.0417075	0.000394405	0.156168
cg19005955	chr5:132938694	FSTL4	NM_015082	Body	Open Sea		0.0450258	0.000399623	0.156168
cg21799473	chr6:31127379	TCF19;TCF19;CCHCR1	NM_001077511;NM_007109;NM_019052	Body;Body;TSS1500	S_Shore	chr6:31125894-31126561	0.0456038	0.000389081	0.156168
cg18921475	chr7:66417818	C7orf42	NM_017994	Body	Open Sea		0.0478114	0.000392323	0.156168
cg22121495	chr17:71420061	SDK2	NM_001144952	Body	Open Sea		0.0518558	0.000385814	0.156168
cg25471802	chr6:168193840	C6orf123	NR_026773	Body	N_Shelf	chr6:168197142-168198164	0.0525578	0.000390076	0.156168
cg10111115	chr3:73674146	PDZRN3	NM_015009	TSS200	Island	chr3:73673230-73674375	0.0538106	0.000386645	0.156168
cg07267782	chr6:54711227	FAM83B	NM_001010872	TSS1500	Island	chr6:54711153-54712033	0.054777	0.000385548	0.156168
cg06222162	chr12:48131444	RAPGEF3;RAPGEF3;RAPGEF3	NM_001098532;NM_006105;NM_001098531	Body;Body;Body	Open Sea		0.0554669	0.000387381	0.156168
cg07745674	chr8:124171207			Intergenic	N_Shore	chr8:124172800-124173541	0.0593965	0.000396979	0.156168
cg04185862	chr16:3345146			Intergenic	Island	chr16:3345145-3345605	0.060873	0.00039765	0.156168
cg02745822	chr8:134203435	WISP1;WISP1	NM_003882;NM_080838	1stExon;1stExon	Open Sea		0.0618839	0.000398411	0.156168
cg18087266	chr1:25257629	RUNX3;RUNX3	NM_004350;NM_001031680	TSS1500;Body	Island	chr1:25255527-25259005	0.0620054	0.000397274	0.156168
cg12213811	chr12:122251152	SETD1B	NM_015048	Body	S_Shore	chr12:122249843-122250164	0.064371	0.000391371	0.156168
cg07959068	chr16:24057138	PRKCB;PRKCB	NM_002738;NM_212535	Body;Body	Open Sea		0.0654019	0.00038925	0.156168
cg16680159	chr1:210436103			Intergenic	Open Sea		0.0755541	0.000395611	0.156168
cg14606321	chr9:131397851	WDR34	NM_052844	Body	Open Sea		0.078098	0.000398963	0.156168
cg09066361	chr7:126890254	GRM8	NM_001127323	5'UTR	N_Shore	chr7:126891300-126894205	0.080312	0.000399084	0.156168
cg24507266	chr8:145027948	PLEC1;PLEC1;PLEC1;PLEC1	NM_201379;NM_000445;NM_201378;NM_201379	1stExon;Body;Body;5'UTR	Island	chr8:145027911-145028352	0.0808217	0.00038936	0.156168
cg02675652	chr12:51477739	CSRNP2	NM_030809	TSS1500	S_Shore	chr12:51476859-51477552	0.0838238	0.000395636	0.156168
cg09302031	chr6:24313867	DCDC2	NM_016356	Body	Open Sea		0.0987382	0.00039301	0.156168
cg17379666	chr17:71304784	CDC42EP4	NM_012121	5'UTR	N_Shelf	chr17:71306975-71308682	0.105308	0.00039258	0.156168
cg17323040	chr6:169008594	SMOC2;SMOC2	NM_022138;NM_001166412	Body;Body	Open Sea		0.106892	0.000386379	0.156168
cg12905085	chr1:32054510			Intergenic	Island	chr1:32054341-32054843	0.136346	0.000398718	0.156168
cg27603069	chr11:65123374	TIGD3	NM_145719	Body	Island	chr11:65123373-65123705	0.0500312	0.000400747	0.156465
cg26813794	chr6:30584952	MRPS18B;PPP1R10	NM_014046;NM_002714	TSS1500;5'UTR	Island	chr6:30584885-30585677	0.0286455	0.000402567	0.156819
cg24511008	chr4:90418810			Intergenic	Open Sea		0.032997	0.000402725	0.156819
cg12560421	chr7:2656527			Intergenic	Open Sea		0.0505599	0.000402364	0.156819
cg25338707	chr11:63973846	FERMT3;FERMT3	NM_031471;NM_178443	TSS1500;TSS1500	N_Shore	chr11:63974829-63975048	-0.0465377	0.00040985	0.156942
cg04541607	chr22:27013978	CRYBB1;CRYBB1	NM_001887;NM_001887	5'UTR;1stExon	Open Sea		-0.0403067	0.000416553	0.156942
cg21375294	chr18:35065040	BRUNOL4;BRUNOL4;BRUNOL4;BRUNOL4	NM_001025088;NM_020180;NM_001025089;NM_001025087	Body;Body;Body;Body	Island	chr18:35065039-35065548	0.0217775	0.000416054	0.156942
cg20492869	chr1:222763419	TAF1A;TAF1A	NM_139352;NM_005681	TSS200;TSS200	S_Shore	chr1:222763021-222763270	0.0231843	0.000409916	0.156942
cg22277994	chr17:71161157	SSTR2	NM_001050	TSS200	Island	chr17:71160922-71162350	0.0232983	0.000407165	0.156942
cg18067793	chr3:129346288			Intergenic	Island	chr3:129345667-129346521	0.0256858	0.000418432	0.156942
cg14701491	chr3:127634449			Intergenic	Island	chr3:127633993-127634588	0.0259729	0.000415616	0.156942
cg09168604	chr10:88127188	GRID1	NM_017551	TSS1500	Island	chr10:88122924-88127364	0.0266562	0.000416113	0.156942
cg23197859	chr8:98290601	TSPYL5	NM_033512	TSS1500	S_Shore	chr8:98289604-98290404	0.0286121	0.000411187	0.156942
cg12394201	chr11:43942418			Intergenic	Open Sea		0.0306907	0.000408066	0.156942
cg16852704	chr2:74743243	TLX2	NM_016170	Body	Island	chr2:74740455-74743795	0.0318002	0.000403466	0.156942
cg24349832	chr1:15478848	TMEM51;TMEM51;C1orf126;TMEM51;TMEM51	NM_018022;NM_001136217;NR_027136;NM_001136216;NM_001136218	TSS1500;TSS200;Body;TSS200;TSS1500	N_Shore	chr1:15479219-15481471	0.03365	0.000410504	0.156942
cg17402397	chr22:31477754	SMTN;SMTN;SMTN	NM_134269;NM_134270;NM_006932	5'UTR;5'UTR;5'UTR	S_Shore	chr22:31476872-31477505	0.0347932	0.000412331	0.156942
cg14152974	chr6:83893273	PGM3	NM_015599	Body	Open Sea		0.0453159	0.000406636	0.156942
cg21722785	chr17:8127367	C17orf44	NR_026951	TSS200	S_Shore	chr17:8126224-8126486	0.0457191	0.000418175	0.156942
cg07669969	chr5:60608527			Intergenic	Open Sea		0.0457515	0.000406457	0.156942
cg27532360	chr17:42452994	ITGA2B	NM_000419	Body	Open Sea		0.0466536	0.000411282	0.156942
cg23916679	chr4:70346347	UGT2B4	NM_021139	3'UTR	Open Sea		0.046984	0.000409769	0.156942
cg19972648	chr10:79110632	KCNMA1;KCNMA1;KCNMA1;KCNMA1	NM_001161353;NM_001161352;NM_002247;NM_001014797	Body;Body;Body;Body	Open Sea		0.0495643	0.000416246	0.156942
cg20538350	chr2:242893070			Intergenic	Open Sea		0.0497065	0.000409721	0.156942
cg04979435	chr16:67875655	THAP11;CENPT	NM_020457;NM_025082	TSS1500;5'UTR	N_Shore	chr16:67875717-67876740	0.0518419	0.000413423	0.156942
cg19638175	chr1:55445834	TMEM61	NM_182532	TSS1500	N_Shore	chr1:55446087-55446846	0.0522891	0.000412007	0.156942
cg25198941	chr17:80454611			Intergenic	N_Shore	chr17:80454652-80455632	0.0541891	0.000406569	0.156942
cg11215644	chr6:12296435	EDN1;EDN1	NM_001955;NM_001168319	3'UTR;3'UTR	Open Sea		0.0550688	0.000417948	0.156942
cg04895475	chr6:160364127			Intergenic	Open Sea		0.0563548	0.000409206	0.156942
cg01069159	chr5:161275865	GABRA1;GABRA1;GABRA1;GABRA1;GABRA1	NM_001127643;NM_000806;NM_001127644;NM_001127646;NM_001127645	5'UTR;5'UTR;5'UTR;TSS200;5'UTR	Open Sea		0.0607456	0.000413904	0.156942
cg10129944	chr6:12718408	PHACTR1	NM_030948	5'UTR	Open Sea		0.0611195	0.000411293	0.156942
cg14333542	chr10:75647561			Intergenic	Open Sea		0.0639892	0.000415108	0.156942
cg24375409	chr1:38200920	EPHA10	NM_001099439	Body	Island	chr1:38200919-38201200	0.0652884	0.00040719	0.156942
cg02247430	chr14:53258644	GNPNAT1	NM_198066	TSS1500	S_Shore	chr14:53257664-53258400	0.0705554	0.000416483	0.156942
cg01853216	chr19:17404960	ABHD8	NM_024527	Body	Island	chr19:17404959-17405377	0.0734008	0.000416742	0.156942
cg05141988	chr6:108054130	SCML4	NM_198081	Body	Open Sea		0.0766139	0.00041459	0.156942
cg18151410	chr15:92367692			Intergenic	Open Sea		0.0800229	0.000408802	0.156942
cg03730946	chr19:6475456	DENND1C	NM_024898	Body	Island	chr19:6475222-6475998	0.0815568	0.000415185	0.156942
cg17965690	chr19:10736049	SLC44A2;SLC44A2	NM_020428;NM_001145056	TSS200;Body	Island	chr19:10735999-10736396	0.0817766	0.0004176	0.156942
cg13436110	chr7:30844133	FAM188B	NM_032222	Body	Open Sea		0.0842404	0.000412467	0.156942
cg14170793	chr1:229524651			Intergenic	Open Sea		0.0862474	0.000405045	0.156942
cg09487449	chr19:47983663	KPTN	NM_007059	Body	N_Shelf	chr19:47987329-47987622	0.0882187	0.000405547	0.156942
cg09510531	chr21:45705742	AIRE	NM_000383	TSS200	Island	chr21:45705428-45706044	0.0445285	0.00041943	0.157047
cg14759494	chr6:166117676			Intergenic	Open Sea		0.0638987	0.00041923	0.157047
cg07701443	chr11:15671597			Intergenic	N_Shore	chr11:15671689-15671914	0.0280114	0.000420357	0.157092
cg04211115	chr17:13504008	HS3ST3A1	NM_006042	1stExon	Island	chr17:13503829-13505559	0.0288456	0.000420453	0.157092
cg01845111	chr20:31446967	EFCAB8	NM_001143967	5'UTR	Open Sea		0.0528509	0.0004217	0.157092
cg01620611	chr17:71306145	CDC42EP4	NM_012121	5'UTR	N_Shore	chr17:71306975-71308682	0.0569295	0.000421566	0.157092
cg20156985	chr1:33694609			Intergenic	Open Sea		0.0623397	0.000421394	0.157092
cg24266651	chr11:7506655	OLFML1;OLFML1	NM_198474;NM_198474	5'UTR;1stExon	Open Sea		0.0758948	0.000421054	0.157092
cg00681462	chr14:75800724			Intergenic	Open Sea		-0.0737089	0.000423579	0.157405
cg13100089	chr2:31357523	GALNT14	NM_024572	Body	N_Shelf	chr2:31360321-31361821	0.0340205	0.000423345	0.157405
cg01817521	chr20:61584108	SLC17A9;SLC17A9	NM_022082;NM_022082	1stExon;5'UTR	Island	chr20:61583891-61584222	0.0409015	0.000424431	0.157441
cg01176329	chr6:29592381	GABBR1;GABBR1;GABBR1	NM_021904;NM_021903;NM_001470	Body;Body;Body	N_Shelf	chr6:29595298-29595795	0.0484324	0.000424199	0.157441
cg08023809	chr12:53645616	MFSD5;MFSD5	NM_001170790;NM_032889	1stExon;TSS1500	N_Shore	chr12:53645719-53646071	0.0261108	0.000426636	0.157601
cg23639134	chr2:9459065	ASAP2;ASAP2	NM_001135191;NM_003887	Body;Body	N_Shore	chr2:9459243-9459454	0.0658756	0.000426609	0.157601
cg25405962	chr1:9852785	CLSTN1;CLSTN1	NM_001009566;NM_014944	Body;Body	Open Sea		0.0718562	0.000427427	0.157751
cg07881982	chr3:156878112	CCNL1;CCNL1	NM_020307;NM_020307	1stExon;5'UTR	Island	chr3:156877175-156878364	0.0313268	0.000428126	0.157877
cg07777703	chr17:40811829	TUBG2	NM_016437	Body	S_Shore	chr17:40811232-40811597	0.0354867	0.000428642	0.15788
cg22540532	chr4:140518177			Intergenic	Open Sea		0.070288	0.000428855	0.15788
cg16001418	chr19:36393325	HCST;HCST	NM_001007469;NM_014266	TSS200;TSS200	S_Shore	chr19:36390613-36391589	-0.0848598	0.000429253	0.157894
cg13063967	chr12:12418943	LRP6	NM_002336	Body	N_Shore	chr12:12419679-12420541	0.0286887	0.000431567	0.158372
cg20235117	chr3:10368030	ATP2B2;ATP2B2	NM_001683;NM_001001331	3'UTR;3'UTR	N_Shelf	chr3:10370438-10370806	0.093018	0.000431595	0.158372
cg00376785	chr7:102985038	DNAJC2;DNAJC2	NM_001129887;NM_014377	1stExon;1stExon	Island	chr7:102984857-102985337	0.0222784	0.000434008	0.158495
cg07451297	chr17:7486874	MPDU1;MPDU1	NM_004870;NR_024603	TSS200;TSS200	Island	chr17:7486285-7487431	0.030928	0.000433089	0.158495
cg08548172	chr10:13629984	PRPF18	NM_003675	Body	S_Shore	chr10:13628789-13629266	0.0719754	0.000434289	0.158495
cg06485521	chr6:53530600	KLHL31	NM_001003760	TSS200	Open Sea		0.0816116	0.000432489	0.158495
cg09991306	chr2:241975140	SNED1	NM_001080437	Body	Island	chr2:241974906-241975143	0.117606	0.000434863	0.158495
cg01899937	chr4:185723505	ACSL1	NM_001995	Body	N_Shore	chr4:185724434-185724647	0.0545876	0.000436125	0.158782
cg01400685	chr11:61598025	FADS2	NM_004265	Body	S_Shore	chr11:61594996-61596710	0.0605028	0.000436673	0.158782
cg11845292	chr11:86651225			Intergenic	Open Sea		0.0719029	0.000436739	0.158782
cg05490983	chr17:7164286	CLDN7	NM_001307	Body	Island	chr17:7164285-7166245	0.0486986	0.000438	0.159066
cg07327435	chr8:40072031			Intergenic	Open Sea		0.0700053	0.000438246	0.159066
cg09576978	chr8:41554080	ANK1;ANK1;ANK1;ANK1;ANK1	NM_020476;NM_020475;NM_001142446;NM_020477;NM_000037	Body;Body;Body;Body;Body	Open Sea		-0.0230386	0.000439116	0.159119
cg22496437	chr1:17900032	ARHGEF10L	NM_018125	5'UTR	Open Sea		0.0538121	0.000438863	0.159119
cg16491362	chr1:19665070			Intergenic	Island	chr1:19665010-19665276	0.039332	0.000440913	0.159466
cg13442749	chr9:96337681	PHF2	NM_005392	TSS1500	N_Shore	chr9:96338040-96339836	0.0509635	0.000441527	0.159466
cg02211646	chr7:114055210	FOXP2;FOXP2;FOXP2;FOXP2;FOXP2;FOXP2	NM_148898;NM_148898;NM_148899;NM_014491;NM_014491;NM_148899	1stExon;5'UTR;5'UTR;1stExon;5'UTR;1stExon	Open Sea		0.0904627	0.000441407	0.159466
cg17033810	chr5:71805533			Intergenic	Open Sea		0.0365563	0.000444831	0.15989
cg21871232	chr14:95693881	CLMN	NM_024734	Body	Open Sea		0.0432881	0.000444891	0.15989
cg17276021	chr1:16084445	FBLIM1	NM_017556	TSS1500	N_Shore	chr1:16085147-16085862	0.0434865	0.000443818	0.15989
cg27228136	chr22:37608819	SSTR3	NM_001051	TSS1500	Open Sea		0.0872319	0.000444023	0.15989
cg03316864	chr19:17906309	B3GNT3	NM_014256	5'UTR	Island	chr19:17905579-17906317	0.0488399	0.000445581	0.159903
cg25819441	chr19:38307803			Intergenic	N_Shore	chr19:38307878-38308526	0.077994	0.000446021	0.159903
cg02209667	chr16:75272754	BCAR1;BCAR1;BCAR1;BCAR1;BCAR1;BCAR1;BCAR1;BCAR1;BCAR1;BCAR1	NM_001170718;NM_001170719;NM_001170721;NM_001170721;NM_001170715;NM_001170720;NM_014567;NM_001170716;NM_001170714;NM_001170717	Body;Body;1stExon;5'UTR;Body;Body;Body;Body;Body;Body	S_Shelf	chr16:75269028-75269879	0.114673	0.000445767	0.159903
cg10396713	chr8:602097			Intergenic	S_Shore	chr8:599904-600309	-0.0680321	0.000447067	0.160147
cg18900271	chr2:110863886	MALL	NM_005434	Body	Open Sea		-0.0729183	0.000450821	0.160241
cg17029168	chr20:21494547	NKX2-2;NKX2-2	NM_002509;NM_002509	5'UTR;1stExon	Island	chr20:21485932-21496714	0.0133387	0.000448404	0.160241
cg04488521	chr5:178487716	ZNF354C	NM_014594	5'UTR	Island	chr5:178487146-178487921	0.0241071	0.00045281	0.160241
cg24094550	chr12:54333565	HOXC13	NM_017410	Body	Island	chr12:54332805-54333731	0.0347664	0.000451994	0.160241
cg13072940	chr3:49967521	MON1A;MON1A	NM_001142501;NM_032355	TSS200;TSS200	S_Shore	chr3:49967121-49967472	0.03564	0.000450504	0.160241
cg25766774	chr3:45018909	ZDHHC3;ZDHHC3;EXOSC7;ZDHHC3;EXOSC7	NM_001135179;NM_001135180;NM_015004;NM_016598;NR_023353	TSS1500;TSS1500;Body;TSS1500;Body	S_Shore	chr3:45017329-45018136	0.0403488	0.00045149	0.160241
cg04694991	chr10:97219665	SORBS1;SORBS1	NM_015385;NM_024991	5'UTR;5'UTR	Open Sea		0.0423733	0.000452759	0.160241
cg12598270	chr18:32957498	ZNF396	NM_145756	TSS200	S_Shore	chr18:32956764-32957406	0.0450397	0.000450542	0.160241
cg05500734	chr7:73437649			Intergenic	Open Sea		0.0511983	0.000448224	0.160241
cg22512292	chr5:59824695	PART1	NR_024617	Body	Open Sea		0.051695	0.000449618	0.160241
cg14132388	chr12:120242490	CIT	NM_007174	Body	S_Shore	chr12:120241921-120242233	0.0621598	0.000451409	0.160241
cg10942056	chr1:223101848	DISP1;DISP1	NM_032890;NM_032890	1stExon;5'UTR	Open Sea		0.0738933	0.000451462	0.160241
cg07960762	chr1:100111727	PALMD;PALMD	NM_017734;NM_017734	1stExon;5'UTR	Open Sea		0.0739563	0.00045278	0.160241
cg00439384	chr3:122785558	PDIA5;PDIA5	NR_028444;NM_006810	TSS1500;TSS1500	N_Shore	chr3:122785734-122786600	0.0775094	0.000450703	0.160241
cg24395117	chr11:70245893	CTTN;CTTN	NM_005231;NM_138565	5'UTR;5'UTR	S_Shore	chr11:70244288-70245001	0.0856591	0.000451439	0.160241
cg27306243	chr3:15902307	ANKRD28	NM_015199	TSS1500	S_Shore	chr3:15900497-15901990	0.0209227	0.000454031	0.160367
cg26056703	chr15:95870321			Intergenic	Island	chr15:95869955-95870322	0.0469739	0.000454243	0.160367
cg14798641	chr3:49314920	USP4;USP4;C3orf62	NM_003363;NM_199443;NM_198562	3'UTR;3'UTR;TSS1500	S_Shore	chr3:49314437-49314815	0.0480069	0.000454265	0.160367
cg06276860	chr16:34741304			Intergenic	Island	chr16:34740812-34741494	0.0518905	0.000454752	0.16041
cg25642315	chr4:109282481			Intergenic	Open Sea		0.0684974	0.000455583	0.160445
cg13214162	chr11:1929455			Intergenic	Open Sea		0.0750334	0.000455348	0.160445
cg06537230	chr7:96653183	DLX5	NM_005221	Body	N_Shore	chr7:96653467-96654199	0.0377109	0.000456401	0.160484
cg00945260	chr16:1104925			Intergenic	N_Shelf	chr16:1107607-1107865	0.0590574	0.000456425	0.160484
cg24084693	chr3:28013305			Intergenic	Open Sea		0.0505468	0.000457625	0.160776
cg14628982	chr2:28717630	PLB1;PLB1	NM_001170585;NM_153021	TSS1500;TSS1500	Open Sea		0.0360587	0.00045887	0.160827
cg12439423	chr8:41522721	ANK1;ANK1;ANK1;ANK1;ANK1;ANK1;ANK1;ANK1;ANK1;ANK1;ANK1	NM_020476;NM_020480;NM_020478;NM_001142445;NM_020475;NM_001142446;NM_020480;NM_020477;NM_001142445;NM_020478;NM_000037	Body;1stExon;5'UTR;5'UTR;Body;Body;5'UTR;Body;1stExon;1stExon;Body	Open Sea		-0.0605961	0.000463291	0.160834
cg19385321	chr12:132314041	MMP17	NM_016155	Body	Island	chr12:132312439-132315739	0.023703	0.000461831	0.160834
cg27160537	chr7:608384	PRKAR1B;PRKAR1B;PRKAR1B;PRKAR1B;PRKAR1B;PRKAR1B	NM_001164759;NM_001164762;NM_001164758;NM_001164760;NM_001164761;NM_002735	Body;Body;Body;Body;Body;Body	N_Shelf	chr7:610864-611077	0.0488313	0.000461514	0.160834
cg06512918	chr1:228350199			Intergenic	N_Shelf	chr1:228353108-228353986	0.0488993	0.000460869	0.160834
cg06454226	chr18:2572965	NDC80;METTL4	NM_006101;NM_022840	5'UTR;TSS1500	S_Shore	chr18:2571286-2571580	0.0527792	0.0004629	0.160834
cg00998784	chr5:176046902			Intergenic	Island	chr5:176046143-176047641	0.0532927	0.000459448	0.160834
cg00632486	chr15:99140338			Intergenic	Open Sea		0.0568834	0.000460313	0.160834
cg19820609	chr19:55998931	NAT14;SSC5D	NM_020378;NM_001144950	3'UTR;TSS1500	N_Shore	chr19:56000722-56001026	0.0684884	0.000461011	0.160834
cg26621943	chr8:10275927	MSRA;MSRA;MSRA	NM_001135671;NM_001135670;NM_012331	Body;Body;Body	Open Sea		0.0702011	0.000460505	0.160834
cg18903093	chr10:63422511	C10orf107	NM_173554	TSS1500	N_Shore	chr10:63422538-63423105	0.072454	0.00046277	0.160834
cg05256043	chr13:95131951	DCT;DCT	NM_001129889;NM_001922	TSS200;TSS200	Open Sea		0.0754987	0.000461971	0.160834
cg05393297	chr12:53359155			Intergenic	N_Shore	chr12:53359192-53359507	0.0899163	0.000463131	0.160834
cg25687894	chr17:40075716	ACLY;ACLY	NM_001096;NM_198830	TSS1500;TSS1500	S_Shore	chr17:40074291-40075380	0.0395082	0.000465461	0.160936
cg13344344	chr19:12958803	MAST1	NM_014975	Body	Island	chr19:12958152-12958891	0.0509568	0.000465141	0.160936
cg24636368	chr17:46388447	SKAP1;SKAP1	NM_003726;NM_001075099	Body;Body	Open Sea		0.0696735	0.000465785	0.160936
cg06811467	chr1:154299179	ATP8B2;ATP8B2	NM_020452;NM_001005855	TSS1500;5'UTR	N_Shore	chr1:154300975-154301528	0.0342496	0.000467697	0.161142
cg16639915	chr15:64960011	ZNF609	NM_015042	Body	Open Sea		0.059987	0.00046822	0.161142
cg26175343	chr20:6034888	LRRN4	NM_152611	TSS200	S_Shore	chr20:6032675-6033517	0.0679077	0.000467765	0.161142
cg18140433	chr3:190580898	LOC647309	NM_001146686	TSS1500	Island	chr3:190580504-190580899	0.0251746	0.000471226	0.161325
cg10473369	chr17:7492352	SOX15	NM_006942	Body	Island	chr17:7492314-7492945	0.0383103	0.000471869	0.161325
cg02915381	chr6:33163333	RXRB	NM_021976	Body	S_Shore	chr6:33160945-33161337	0.0449102	0.000472417	0.161325
cg26972479	chr17:57406769			Intergenic	N_Shelf	chr17:57408787-57410145	0.0466438	0.000472147	0.161325
cg01091751	chr19:1482940	PCSK4	NM_017573	Body	Island	chr19:1481849-1484119	0.0468155	0.000472189	0.161325
cg25104637	chr11:64405452	NRXN2;NRXN2;NRXN2	NM_138734;NM_138732;NM_015080	Body;Body;Body	Island	chr11:64405451-64406006	0.0520541	0.000469493	0.161325
cg11917542	chr6:33283158	ZBTB22;TAPBP;TAPBP;TAPBP;ZBTB22	NM_005453;NM_003190;NM_172208;NM_172209;NM_001145338	Body;TSS1500;TSS1500;TSS1500;Body	Island	chr6:33282855-33283196	0.0682099	0.000471946	0.161325
cg08893139	chr15:56286150	NEDD4	NM_006154	TSS1500	Island	chr15:56285260-56286295	0.0199069	0.000472975	0.161385
cg02010963	chr16:4663820	FAM100A	NM_145253	Body	N_Shore	chr16:4664006-4666782	0.0462101	0.000473434	0.161411
cg25352836	chr19:19625264	TSSK6;TSSK6	NM_032037;NM_032037	3'UTR;1stExon	Island	chr19:19624954-19627258	0.0772503	0.000473787	0.161411
cg26942801	chr5:43039410	C5orf39;C5orf39	NM_001014279;NM_001014279	1stExon;3'UTR	N_Shore	chr5:43040345-43040633	-0.0677603	0.000476687	0.161475
cg12548454	chr9:80911457	PSAT1;PSAT1	NM_021154;NM_058179	TSS1500;TSS1500	N_Shore	chr9:80911779-80912611	0.0144897	0.00047447	0.161475
cg14507845	chr9:137418069			Intergenic	Open Sea		0.0367819	0.0004759	0.161475
cg19856897	chr7:142495846			Intergenic	S_Shore	chr7:142494563-142495248	0.0376227	0.000476281	0.161475
cg18043391	chr19:554950			Intergenic	S_Shelf	chr19:551290-551542	0.0455423	0.000475638	0.161475
cg01142096	chr8:682091	ERICH1	NM_207332	TSS1500	S_Shore	chr8:681066-681731	0.0666703	0.00047609	0.161475
cg15548427	chr3:158520857	MFSD1;MFSD1	NM_022736;NM_001167903	Body;Body	S_Shore	chr3:158519509-158520329	-0.116515	0.000481379	0.161803
cg12655112	chr15:42261154	EHD4	NM_139265	Body	N_Shelf	chr15:42264156-42264861	-0.05384	0.00048257	0.161803
cg17372941	chr17:43222115			Intergenic	Island	chr17:43221927-43222388	0.0299893	0.000482644	0.161803
cg04313735	chr11:73357194	PLEKHB1;PLEKHB1;PLEKHB1;PLEKHB1	NM_001130033;NM_021200;NM_001130035;NM_001130034	TSS200;TSS200;TSS1500;TSS1500	Open Sea		0.0327305	0.000485134	0.161803
cg01612449	chr11:66410467	RBM4	NM_002896	Body	N_Shore	chr11:66410925-66411587	0.042013	0.000481681	0.161803
cg09945801	chr8:30890139	PURG;WRN;PURG	NM_001015508;NM_000553;NM_013357	1stExon;TSS1500;1stExon	Open Sea		0.0487063	0.000479826	0.161803
cg05507459	chr9:91148748	NXNL2;NXNL2	NM_001161625;NM_145283	TSS1500;TSS1500	N_Shore	chr9:91149945-91150648	0.0503413	0.000480422	0.161803
cg09544050	chr8:143580965	BAI1	NM_001702	Body	Island	chr8:143580769-143580975	0.0521765	0.000484433	0.161803
cg23709476	chr15:53088156			Intergenic	S_Shore	chr15:53086629-53086858	0.0532874	0.00048347	0.161803
cg00018198	chr2:65297247	CEP68	NM_015147	Body	Open Sea		0.0578389	0.000482776	0.161803
cg02382109	chr8:22785456	PEBP4	NM_144962	TSS200	Open Sea		0.0593953	0.00048235	0.161803
cg01788396	chr1:32665584	CCDC28B	NM_024296	TSS1500	N_Shore	chr1:32666231-32666460	0.0656109	0.000482815	0.161803
cg11032623	chr5:10905182			Intergenic	Open Sea		0.0664818	0.000484294	0.161803
cg05545272	chrX:43741376	MAOB	NM_000898	Body	Island	chrX:43741299-43741827	0.0701023	0.000484646	0.161803
cg11498487	chr8:131309621	ASAP1IT1;ASAP1	NR_002765;NM_018482	TSS1500;Body	Open Sea		0.0712365	0.000481792	0.161803
cg10045354	chr11:111169427	C11orf93;C11orf92	NM_001136105;NM_207429	TSS1500;5'UTR	Island	chr11:111169304-111170428	0.0734313	0.00048527	0.161803
cg00730561	chr10:102279703	SEC31B	NM_015490	TSS200	Island	chr10:102279162-102279730	0.08117	0.000481918	0.161803
cg23206017	chrX:34647840	TMEM47	NM_031442	3'UTR	Open Sea		0.0904846	0.000480003	0.161803
cg05194618	chr14:45432309	KLHL28;FAM179B	NM_017658;NM_015091	TSS1500;1stExon	S_Shore	chr14:45431628-45432115	0.112829	0.000484616	0.161803
cg23299484	chr11:65239080			Intergenic	Open Sea		0.06223	0.000486429	0.162066
cg20048037	chr8:120605539	ENPP2;ENPP2;ENPP2	NM_006209;NM_001040092;NM_001130863	Body;Body;Body	Open Sea		-0.0436424	0.000486876	0.162092
cg22502492	chr1:23697506	C1orf213;C1orf213;C1orf213;ZNF436	NM_138479;NM_001008896;NM_138479;NM_001077195	3'UTR;Body;1stExon;TSS1500	S_Shore	chr1:23694690-23696050	0.072563	0.000488229	0.162419
cg21605452	chr3:176915282	TBL1XR1	NM_024665	TSS1500	N_Shore	chr3:176915511-176915854	0.0157642	0.000490024	0.162449
cg24167897	chr15:63796719	USP3	NM_006537	TSS200	Island	chr15:63796129-63797638	0.0216372	0.000490376	0.162449
cg07306755	chr8:95274853	GEM;GEM	NM_005261;NM_181702	TSS1500;TSS1500	S_Shore	chr8:95274410-95274655	0.0435171	0.00048958	0.162449
cg16544169	chr8:23564717	NKX2-6	NM_001136271	TSS1500	Island	chr8:23562475-23565175	0.0459642	0.000491206	0.162449
cg26477169	chr17:75196864	SEC14L1;SEC14L1;SEC14L1;SEC14L1;SEC14L1	NM_001143999;NM_003003;NM_001143998;NM_001039573;NM_001144001	Body;Body;Body;Body;Body	Open Sea		0.0525836	0.000490496	0.162449
cg00031013	chr17:7757933	KDM6B;TMEM88	NM_001080424;NM_203411	3'UTR;TSS1500	N_Shore	chr17:7758607-7758980	0.0550894	0.000490287	0.162449
cg26217572	chr13:27540240			Intergenic	Open Sea		0.0577275	0.000491221	0.162449
cg06292076	chr2:105464104			Intergenic	S_Shelf	chr2:105459127-105461770	-0.0825303	0.00051821	0.162501
cg06068897	chr21:45577667			Intergenic	S_Shore	chr21:45575451-45575833	-0.0508317	0.000514703	0.162501
cg24525952	chr7:2127830	MAD1L1;MAD1L1;MAD1L1	NM_003550;NM_001013837;NM_001013836	Body;Body;Body	Open Sea		-0.0500296	0.000521456	0.162501
cg06357748	chr12:1025529	RAD52	NM_134424	Body	Open Sea		-0.0497241	0.000496434	0.162501
cg26620356	chr5:175789238	KIAA1191;KIAA1191;KIAA1191	NM_020444;NM_001079685;NM_001079684	TSS1500;TSS1500;TSS1500	S_Shore	chr5:175788321-175788998	-0.0476359	0.000502866	0.162501
cg02765177	chr10:124605963	CUZD1	NM_022034	TSS1500	Open Sea		-0.0281184	0.000511255	0.162501
cg24295104	chr6:28985069			Intergenic	S_Shore	chr6:28984418-28984686	0.0205538	0.000497052	0.162501
cg25741452	chr12:88974161	KITLG;KITLG;KITLG;KITLG	NM_000899;NM_003994;NM_000899;NM_003994	5'UTR;1stExon;1stExon;5'UTR	Island	chr12:88973460-88974666	0.021076	0.000519384	0.162501
cg21968765	chr3:100712345	ABI3BP	NM_015429	TSS200	Open Sea		0.0215446	0.000505684	0.162501
cg03985168	chr6:117002184	KPNA5	NM_002269	TSS200	Island	chr6:117002067-117002797	0.0220189	0.000509783	0.162501
cg14401466	chr5:166405523			Intergenic	Island	chr5:166405484-166405917	0.023142	0.000520389	0.162501
cg15684577	chr7:157332978	PTPRN2;PTPRN2;PTPRN2	NM_130843;NM_002847;NM_130842	3'UTR;3'UTR;3'UTR	Open Sea		0.024659	0.000519024	0.162501
cg14319160	chr6:30293977	TRIM39;HCG18;HCG18;TRIM39	NM_021253;NR_024052;NR_024053;NM_172016	TSS1500;Body;Body;TSS1500	N_Shore	chr6:30294169-30295071	0.025032	0.000518543	0.162501
cg00121209	chr19:54606151	NDUFA3	NM_004542	TSS200	Island	chr19:54605985-54606590	0.0275104	0.000521789	0.162501
cg13965924	chr1:52049419			Intergenic	Open Sea		0.0280993	0.000505685	0.162501
cg23055081	chr6:30181315	TRIM26	NM_003449	TSS200	Island	chr6:30180933-30182187	0.0311452	0.000512406	0.162501
cg21145980	chr5:175000987			Intergenic	Open Sea		0.0318743	0.000505056	0.162501
cg24124145	chr4:139936112	CCRN4L	NM_012118	TSS1500	N_Shore	chr4:139936443-139937428	0.0340997	0.000495553	0.162501
cg18055585	chr15:88668892	NTRK3;NTRK3;NTRK3	NM_001007156;NM_001012338;NM_002530	Body;Body;Body	Open Sea		0.0342724	0.000506686	0.162501
cg25453154	chr10:81203244	ZCCHC24	NM_153367	Body	N_Shore	chr10:81204452-81204790	0.0365115	0.000497623	0.162501
cg01139039	chr7:150778208	FASTK;TMUB1;TMUB1;FASTK	NM_033015;NM_031434;NM_001136044;NM_006712	TSS1500;3'UTR;3'UTR;TSS1500	Island	chr7:150777607-150780879	0.0381491	0.00051966	0.162501
cg03337035	chr19:42258336	CEACAM6	NM_002483	TSS1500	Open Sea		0.038245	0.000508174	0.162501
cg13178361	chr1:162532502	UAP1	NM_003115	5'UTR	S_Shore	chr1:162530856-162531853	0.039669	0.000508688	0.162501
cg16721582	chr8:133688101	LRRC6	NM_012472	TSS1500	S_Shore	chr8:133687573-133687998	0.0397304	0.000509488	0.162501
cg23574802	chr14:89017726	PTPN21	NM_007039	5'UTR	Island	chr14:89017660-89017972	0.0401763	0.000505485	0.162501
cg08358943	chr17:44889584	WNT3	NM_030753	Body	Open Sea		0.0404373	0.000502882	0.162501
cg03129964	chr9:96714665	BARX1	NM_021570	Body	Island	chr9:96713326-96718186	0.0409836	0.000499068	0.162501
cg25008504	chr1:245673602	KIF26B	NM_018012	Body	Open Sea		0.041194	0.000515381	0.162501
cg17339147	chr7:116963500	WNT2;WNT2	NR_024047;NM_003391	TSS200;TSS200	Island	chr7:116962841-116964803	0.0415962	0.000497158	0.162501
cg08327394	chr10:101315115			Intergenic	Open Sea		0.0425699	0.000515439	0.162501
cg14026113	Chr22:48977177	FAM19A5;FAM19A5	NM_015381;NM_001082967	Body;Body	Island	chr22:48977176-48977383	0.0426315	0.000509189	0.162501
cg03190825	chr19:16045788	CYP4F11;CYP4F11	NM_021187;NM_001128932	TSS200;TSS200	Open Sea		0.0435561	0.000495137	0.162501
cg13631192	chr8:2147652			Intergenic	Open Sea		0.0435928	0.000492189	0.162501
cg20661303	chr1:226129561	LEFTY2	NM_003240	TSS1500	S_Shore	chr1:226127112-226127695	0.0438329	0.000508878	0.162501
cg00082384	chr3:52516316	NISCH	NM_007184	Body	Open Sea		0.0440115	0.000506318	0.162501
cg26363695	chr4:80203299			Intergenic	Open Sea		0.0463653	0.00050364	0.162501
cg25907138	chr2:206730974			Intergenic	Open Sea		0.0469558	0.000512588	0.162501
cg12950030	chr14:104356109			Intergenic	Open Sea		0.0474225	0.000493082	0.162501
cg06088759	chr1:166890644	ILDR2	NM_199351	Body	Island	chr1:166889776-166890649	0.0476586	0.000514283	0.162501
cg04485799	chr22:50438356	IL17REL	NM_001001694	Body	Island	chr22:50438257-50438776	0.0479849	0.000518566	0.162501
cg02300390	chr14:88788343	KCNK10;KCNK10	NM_138317;NM_021161	Body;Body	N_Shore	chr14:88789600-88790493	0.0480951	0.000515288	0.162501
cg04719721	chr11:9787121			Intergenic	Open Sea		0.0481376	0.000500099	0.162501
cg00690195	chr8:8915582			Intergenic	Open Sea		0.0482498	0.000510472	0.162501
cg06704605	chr3:50382952	ZMYND10	NM_015896	1stExon	Island	chr3:50382889-50383310	0.0495389	0.00050069	0.162501
cg18818993	chr14:91087882	TTC7B	NM_001010854	Body	S_Shore	chr14:91087475-91087796	0.0511439	0.00052036	0.162501
cg11334165	chr5:145758782			Intergenic	Island	chr5:145758569-145758882	0.0536501	0.00049627	0.162501
cg06708720	chr12:1099075	ERC1;ERC1;ERC1;ERC1;ERC1	NM_178040;NR_027949;NR_027946;NR_027948;NM_178039	TSS1500;TSS1500;TSS1500;TSS1500;TSS1500	N_Shore	chr12:1099557-1100785	0.0549684	0.000521833	0.162501
cg19004565	chr6:32086893	ATF6B;ATF6B	NM_004381;NM_001136153	Body;Body	Open Sea		0.055022	0.000521552	0.162501
cg15125438	chr12:113684389	TPCN1;TPCN1	NM_001143819;NM_017901	Body;Body	Open Sea		0.0550905	0.000501658	0.162501
cg01484296	chr17:6796941	ALOX12P2	NR_002710	Body	N_Shore	chr17:6797429-6797724	0.0557821	0.000502116	0.162501
cg06711259	chr22:39095898	JOSD1	NM_014876	1stExon	N_Shore	chr22:39096373-39097754	0.0562644	0.000515635	0.162501
cg12324629	chr17:19771548	ULK2;ULK2	NM_014683;NM_001142610	TSS1500;TSS1500	N_Shore	chr17:19771609-19771814	0.0572274	0.000519678	0.162501
cg00002033	chr19:39798481	LRFN1	NM_020862	Body	Island	chr19:39797786-39799250	0.0593869	0.000504168	0.162501
cg00017970	chr1:26487737	GRRP1	NM_024869	5'UTR	N_Shore	chr1:26487807-26488606	0.0599329	0.000519658	0.162501
cg09399716	chr2:46890238			Intergenic	Open Sea		0.060135	0.000518845	0.162501
cg15451250	chr4:6955660	TBC1D14;TBC1D14	NM_001113361;NM_020773	Body;Body	Open Sea		0.0602472	0.000519367	0.162501
cg19433118	chr20:43977423	SDC4	NM_002999	TSS1500	S_Shore	chr20:43976533-43977242	0.0612522	0.00050951	0.162501
cg11018338	chr10:74646572	CCDC109A	NM_138357	3'UTR	Open Sea		0.0631136	0.000497504	0.162501
cg01532749	chr3:138085169	MRAS;MRAS	NM_012219;NM_001085049	5'UTR;5'UTR	Open Sea		0.0650576	0.000499981	0.162501
cg20706778	chr2:75798122	FAM176A	NM_032181	TSS1500	Open Sea		0.0682608	0.000492668	0.162501
cg27280037	chr3:124782069			Intergenic	Open Sea		0.0684067	0.000493397	0.162501
cg06663149	chr4:41457558	LIMCH1;LIMCH1;LIMCH1	NM_014988;NM_001112718;NM_001112717	Body;Body;Body	Open Sea		0.0688582	0.000506068	0.162501
cg25694915	chr2:169658981	NOSTRIN;NOSTRIN;NOSTRIN;NOSTRIN	NM_001171631;NM_052946;NM_001171632;NM_001039724	5'UTR;TSS200;TSS200;TSS200	Open Sea		0.0694061	0.000509414	0.162501
cg09209584	chrX:135291355	FHL1;FHL1;FHL1;FHL1;FHL1;FHL1;FHL1;FHL1;FHL1	NM_001167819;NM_001159700;NR_027621;NM_001159701;NM_001159703;NM_001159702;NM_001159699;NM_001159704;NM_001449	Body;Body;Body;Body;Body;Body;Body;Body;Body	Open Sea		0.0717058	0.00051152	0.162501
cg13526642	chr9:112877160	AKAP2;PALM2-AKAP2;PALM2-AKAP2	NM_001004065;NM_147150;NM_007203	Body;Body;Body	Open Sea		0.0738038	0.000499927	0.162501
cg04611801	chr17:56402029	BZRAP1;BZRAP1	NM_004758;NM_024418	Body;Body	Island	chr17:56401728-56402343	0.0764389	0.000498571	0.162501
cg10592592	chr10:74034663	DDIT4	NM_019058	Body	Island	chr10:74033167-74034698	0.0770906	0.000492094	0.162501
cg13354250	chr6:169558175			Intergenic	Open Sea		0.0773406	0.000514994	0.162501
cg16519668	chr16:75279566	BCAR1;BCAR1;BCAR1;BCAR1;BCAR1;BCAR1;BCAR1;BCAR1	NM_001170718;NM_001170719;NM_001170715;NM_001170720;NM_014567;NM_001170714;NM_001170716;NM_001170717	Body;Body;Body;Body;Body;Body;Body;Body	Open Sea		0.0788219	0.000507636	0.162501
cg06396119	chr13:49792767			Intergenic	N_Shore	chr13:49794125-49795542	0.0846716	0.000521073	0.162501
cg22980351	chrX:125687039	DCAF12L1	NM_178470	TSS200	S_Shore	chrX:125685711-125686941	0.0892435	0.000494188	0.162501
cg25394109	chr19:45563250	SFRS16	NM_007056	Body	N_Shelf	chr19:45567150-45567940	0.21151	0.000518207	0.162501
cg05815404	chr17:78825501	RPTOR;RPTOR	NM_001163034;NM_020761	Body;Body	Open Sea		0.0364532	0.000526242	0.162754
cg25973445	chr7:20167745			Intergenic	Open Sea		0.0452944	0.000523874	0.162754
cg10379418	chr1:53936188			Intergenic	Open Sea		0.0456787	0.000525319	0.162754
cg00947744	chr22:50945565	NCAPH2;LMF2;NCAPH2	NM_014551;NM_033200;NM_152299	TSS1500;Body;TSS1500	N_Shore	chr22:50945859-50946121	0.0471098	0.000524556	0.162754
cg10343742	chr3:137483506	SOX14	NM_004189	TSS200	Island	chr3:137482964-137484454	0.0471635	0.000526212	0.162754
cg17408527	chr19:58629967	ZSCAN18;ZSCAN18	NR_027135;NM_001145542	TSS200;TSS200	Island	chr19:58629309-58630241	0.0485462	0.000524282	0.162754
cg13506158	chr3:191048377	UTS2D;CCDC50;CCDC50	NM_198152;NM_178335;NM_174908	TSS200;Body;Body	S_Shore	chr3:191046948-191047710	0.0787842	0.000524585	0.162754
cg24460369	chr12:109549041			Intergenic	Island	chr12:109548899-109549174	0.0833383	0.000525179	0.162754
cg07431884	chr14:75259326	YLPM1	NM_019589	Body	Open Sea		0.0279938	0.000526869	0.162798
cg16213375	chr11:61584727	FADS1	NM_013402	TSS200	Island	chr11:61582573-61584728	0.0356817	0.000527991	0.163016
cg11192169	chr8:96393868			Intergenic	Open Sea		0.0675963	0.00052832	0.163016
cg03123759	chr12:54763387	ZNF385A;ZNF385A;ZNF385A	NM_001130968;NM_015481;NM_001130967	3'UTR;3'UTR;3'UTR	N_Shore	chr12:54764065-54764510	0.0412619	0.00052998	0.1634
cg25006249	chr20:259898	C20orf96	NM_153269	Body	Island	chr20:259789-260148	0.0959832	0.000530308	0.1634
cg19157853	chr11:126286452			Intergenic	Island	chr11:126286451-126286870	0.0351025	0.000532188	0.163749
cg15937073	chr1:42384564	HIVEP3;HIVEP3	NM_001127714;NM_024503	TSS200;TSS200	S_Shore	chr1:42383640-42384003	0.07078	0.000531899	0.163749
cg12876838	chr4:5897223			Intergenic	S_Shelf	chr4:5894071-5895116	0.0437339	0.000536253	0.164308
cg17541025	chr3:72978020	GXYLT2	NM_001080393	Body	Island	chr3:72977999-72978325	0.0459502	0.000536174	0.164308
cg05552874	chr10:91153143	IFIT1	NM_001548	Body	Open Sea		0.080876	0.000536199	0.164308
cg25029264	chr15:81426347	C15orf26	NM_173528	TSS1500	N_Shore	chr15:81426499-81426702	-0.125338	0.000536862	0.164355
cg19407095	chr13:112721778	SOX1	NM_005986	TSS200	Island	chr13:112720564-112723582	0.0516448	0.000537158	0.164355
cg04043571	chr9:127265989	NR5A1	NM_004959	5'UTR	Island	chr9:127265170-127267659	0.0304731	0.00054076	0.164647
cg01200344	chr6:134943753			Intergenic	Open Sea		0.0315107	0.000539874	0.164647
cg04563438	chr8:42065244	PLAT;PLAT	NM_033011;NM_000930	TSS200;TSS200	Open Sea		0.0352389	0.000541537	0.164647
cg25588740	chr3:178781898	ZMAT3;ZMAT3	NM_022470;NM_152240	Body;Body	Open Sea		0.0364436	0.000538699	0.164647
cg06344544	chr3:47423295	PTPN23	NM_015466	Body	S_Shore	chr3:47422082-47423179	0.042225	0.000539428	0.164647
cg13590277	chr5:150019496	SYNPO;SYNPO;SYNPO;SYNPO	NM_001109974;NM_001166208;NM_001166209;NM_007286	TSS1500;Body;Body;TSS1500	Open Sea		0.0436554	0.000539507	0.164647
cg13562069	chr9:132488404			Intergenic	Open Sea		0.0579252	0.00054159	0.164647
cg02582940	chr2:97308417	FER1L5	NM_001113382	TSS200	Open Sea		0.0750321	0.000541865	0.164647
cg13670057	chr9:133721945	ABL1;ABL1	NM_005157;NM_007313	Body;Body	Open Sea		0.0800869	0.000540368	0.164647
cg15822394	chr19:17877733	FCHO1;FCHO1;FCHO1;FCHO1	NM_015122;NM_001161358;NM_001161359;NM_001161357	Body;Body;Body;Body	Island	chr19:17877468-17877777	0.0674663	0.000542327	0.164673
cg08969925	chr3:33015641			Intergenic	Open Sea		-0.0407088	0.000542883	0.164728
cg26466587	chr6:100442120	MCHR2;MCHR2	NM_001040179;NM_032503	TSS200;TSS200	Island	chr6:100441406-100442152	0.0174282	0.000544259	0.164917
cg24524750	chr15:98503857	ARRDC4	NM_183376	TSS200	Island	chr15:98503534-98504649	0.0271285	0.000544082	0.164917
cg14209784	chr10:88729861	AGAP11;C10orf116	NM_133447;NM_006829	TSS1500;Body	N_Shore	chr10:88730554-88731632	0.0822748	0.000545655	0.165112
cg21219525	chr9:98982897			Intergenic	S_Shore	chr9:98981292-98982175	-0.0263448	0.0005486	0.165555
cg00160818	chr6:31126356	CCHCR1;TCF19;CCHCR1;TCF19;TCF19;CCHCR1;TCF19	NM_001105564;NM_007109;NM_001105563;NM_001077511;NM_007109;NM_019052;NM_001077511	TSS1500;1stExon;TSS1500;5'UTR;5'UTR;TSS1500;1stExon	Island	chr6:31125894-31126561	0.0190824	0.000548552	0.165555
cg11228250	chr2:160919282	PLA2R1;PLA2R1	NM_001007267;NM_007366	TSS200;TSS200	S_Shore	chr2:160918674-160919177	0.0246093	0.000548542	0.165555
cg24439401	chr3:16282260			Intergenic	Open Sea		0.0384685	0.000548705	0.165555
cg09857070	chr1:2822901			Intergenic	Open Sea		0.0484487	0.000549007	0.165555
cg01797704	chr16:81577049	CMIP;CMIP	NM_030629;NM_198390	Body;Body	Open Sea		0.0449892	0.000549593	0.165618
cg23060272	chr3:187870863	LPP	NM_001167672	TSS1500	N_Shore	chr3:187871478-187872354	0.0244996	0.000551821	0.165748
cg12688670	chr16:29801602	KIF22	NM_007317	TSS1500	N_Shore	chr16:29801696-29802545	0.027706	0.000555702	0.165748
cg02363630	chr10:99532138	SFRP5	NM_003015	TSS1500	S_Shore	chr10:99531025-99531968	0.0291189	0.000556379	0.165748
cg05825420	chr10:119303479	EMX2OS;EMX2;EMX2	NR_002791;NM_001165924;NM_004098	Body;Body;Body	Island	chr10:119301321-119305368	0.0328648	0.000556455	0.165748
cg07766263	chr3:170303045	SLC7A14	NM_020949	5'UTR	Island	chr3:170303044-170303249	0.0437778	0.000551773	0.165748
cg20336341	chr7:50628841	DDC;DDC	NM_000790;NM_001082971	TSS200;5'UTR	Open Sea		0.0459628	0.000555871	0.165748
cg21169914	chr4:165304488	2001-03-01	NM_001166373	TSS200	Island	chr4:165304328-165305177	0.0462006	0.000554721	0.165748
cg15072832	chr1:27902739	AHDC1	NM_001029882	5'UTR	S_Shore	chr1:27901660-27902688	0.0475508	0.00055284	0.165748
cg08812802	chr12:49686619			Intergenic	N_Shelf	chr12:49688873-49691360	0.0478717	0.000555821	0.165748
cg12841020	chr14:75422604	PGF	NM_002632	TSS1500	S_Shore	chr14:75422068-75422507	0.0509528	0.000552678	0.165748
cg27043786	chr1:88928647			Intergenic	Island	chr1:88928283-88928760	0.0551468	0.000556831	0.165748
cg13556767	chr9:8234760			Intergenic	Open Sea		0.0590044	0.000556598	0.165748
cg09498948	chr8:93116100			Intergenic	S_Shore	chr8:93114056-93115979	0.059619	0.000554644	0.165748
cg24338091	chr19:46270244	SIX5	NM_175875	Body	Island	chr19:46270162-46270420	0.09396	0.000556535	0.165748
cg04485065	chr14:92414197	FBLN5	NM_006329	TSS200	Island	chr14:92413581-92414324	0.0282525	0.000557701	0.165771
cg00578032	chr19:38308069			Intergenic	Island	chr19:38307878-38308526	0.0303477	0.000558041	0.165771
cg18661868	chr15:91427965	FES;FES;FES;FES	NM_002005;NM_001143783;NM_001143785;NM_001143784	5'UTR;TSS1500;5'UTR;TSS1500	S_Shore	chr15:91427540-91427905	0.0379292	0.000557897	0.165771
cg15565533	chr3:49761936	IP6K1;IP6K1;GMPPB;GMPPB	NM_001006115;NM_153273;NM_013334;NM_021971	3'UTR;3'UTR;TSS1500;TSS1500	S_Shore	chr3:49760863-49761895	0.0189524	0.000559899	0.165794
cg01708411	chr12:57631839	NDUFA4L2	NM_020142	5'UTR	N_Shore	chr12:57631932-57634578	0.0225584	0.000565471	0.165794
cg15948124	chr6:90021803	GABRR2	NM_002043	Body	Open Sea		0.0225751	0.000565895	0.165794
cg22624022	chr7:55001134			Intergenic	Island	chr7:55000876-55001135	0.0275943	0.000565335	0.165794
cg08194009	chr17:25707428			Intergenic	Open Sea		0.0325542	0.000564467	0.165794
cg00343240	chr17:1303009	YWHAE;YWHAE	NM_006761;NR_024058	Body;Body	Island	chr17:1302606-1303889	0.0325546	0.00056575	0.165794
cg08865365	chr19:45948021			Intergenic	Island	chr19:45947710-45948047	0.0389908	0.000560371	0.165794
cg14085840	chr19:40939429			Intergenic	N_Shore	chr19:40939804-40940098	0.040171	0.000562138	0.165794
cg10313673	chr19:19649144	CILP2;CILP2	NM_153221;NM_153221	5'UTR;1stExon	Island	chr19:19648134-19649390	0.0421151	0.000566059	0.165794
cg14818960	chr11:71903119	FOLR1;FOLR1;FOLR1;FOLR1	NM_000802;NM_016724;NM_016725;NM_016729	5'UTR;5'UTR;5'UTR;TSS200	Open Sea		0.0449727	0.000560639	0.165794
cg06792952	chr10:50103551	WDFY4	NM_020945	Body	Open Sea		0.0473291	0.000565979	0.165794
cg09860092	chr16:31054123			Intergenic	S_Shore	chr16:31053479-31053800	0.0554677	0.000560801	0.165794
cg05512756	chr5:35991735	UGT3A1	NM_152404	TSS1500	Open Sea		0.0570871	0.000561392	0.165794
cg17524136	chr11:84028382	DLG2;DLG2	NM_001142699;NM_001364	Body;Body	Open Sea		0.0572335	0.000564299	0.165794
cg13494348	chr6:170596856	DLL1	NM_005618	Body	N_Shore	chr6:170597246-170597499	0.0606024	0.000563365	0.165794
cg08834922	chr17:41003236	AOC3;AOC3	NM_003734;NM_003734	1stExon;5'UTR	Open Sea		0.0667472	0.000559755	0.165794
cg20097219	chr17:77925317	TBC1D16	NM_019020	Body	S_Shore	chr17:77924080-77924423	0.0694139	0.000564571	0.165794
cg17431888	chr1:183203863	LAMC2;LAMC2	NM_005562;NM_018891	Body;Body	Open Sea		0.0707509	0.000562813	0.165794
cg18500727	chr8:146233174			Intergenic	Open Sea		0.0725493	0.000560467	0.165794
cg04337854	chr6:105585762	BVES	NM_007073	TSS1500	S_Shore	chr6:105584148-105585621	0.0730905	0.000561797	0.165794
cg10201400	chr13:44359601	ENOX1	NM_017993	5'UTR	N_Shore	chr13:44359858-44361696	0.0480741	0.000566663	0.165797
cg06507634	chr16:31439106	COX6A2	NM_005205	Body	Island	chr16:31438891-31439682	0.135241	0.000566828	0.165797
cg18735810	chr5:50260204			Intergenic	Open Sea		-0.0358965	0.000567222	0.165802
cg13269964	chr17:41924577	CD300LG;CD300LG;CD300LG;CD300LG;CD300LG;CD300LG;CD300LG;CD300LG	NM_001168323;NM_001168324;NM_001168324;NM_145273;NM_145273;NM_001168322;NM_001168323;NM_001168322	5'UTR;5'UTR;1stExon;1stExon;5'UTR;5'UTR;1stExon;1stExon	Open Sea		0.0403293	0.000568052	0.165824
cg04339837	chr1:12656114	DHRS3	NM_004753	Body	Island	chr1:12655926-12656248	0.0422391	0.000567689	0.165824
cg25667000	chr5:176270808	UNC5A	NM_133369	Body	Open Sea		0.0314315	0.000569456	0.166123
cg20321756	chr11:111848400	DIXDC1;DIXDC1;DIXDC1	NM_033425;NM_033425;NM_001037954	1stExon;5'UTR;Body	Island	chr11:111847927-111848401	0.0216463	0.000573873	0.166288
cg27501458	chr22:44258690	SULT4A1	NM_014351	TSS1500	S_Shore	chr22:44257942-44258612	0.0342568	0.000574647	0.166288
cg22335692	chr19:34258947	CHST8;CHST8;CHST8	NM_001127896;NM_022467;NM_001127895	Body;Body;Body	N_Shelf	chr19:34262943-34263906	0.0400648	0.000572188	0.166288
cg27323046	chr3:195102265	ACAP2	NM_012287	Body	Open Sea		0.0423816	0.000573996	0.166288
cg03611852	chr17:43205539	PLCD3	NM_133373	Body	N_Shelf	chr17:43209347-43210746	0.0441992	0.00057384	0.166288
cg05419198	chr8:145753896	MGC70857;LRRC24	NM_001001795;NM_001024678	Body;TSS1500	Island	chr8:145751955-145756326	0.0460988	0.000574574	0.166288
cg03460756	chr17:45353128	ITGB3	NM_000212	Body	Open Sea		0.0517411	0.000575711	0.166288
cg25415932	chr3:9791051	OGG1;OGG1;OGG1;OGG1;OGG1;OGG1;OGG1;OGG1	NM_016828;NM_016827;NM_016821;NM_016819;NM_002542;NM_016820;NM_016826;NM_016829	TSS1500;TSS1500;TSS1500;TSS1500;TSS1500;TSS1500;TSS1500;TSS1500	N_Shore	chr3:9791123-9792011	0.053675	0.000575431	0.166288
cg27080986	chr4:8396300	ACOX3;ACOX3	NM_001101667;NM_003501	Body;Body	Open Sea		0.0542375	0.000574429	0.166288
cg16317318	chr11:65089600	CDC42EP2	NM_006779	3'UTR	Open Sea		0.0563547	0.000573194	0.166288
cg02505918	chr17:8791860	PIK3R5;PIK3R5	NM_014308;NM_001142633	Body;Body	Island	chr17:8791470-8792004	0.0585644	0.000571539	0.166288
cg04229059	chr16:58718971	SLC38A7	NM_018231	TSS1500	S_Shore	chr16:58718309-58718703	0.0595809	0.000575283	0.166288
cg24347070	chr6:26382817	BTN2A2;BTN2A2	NM_006995;NM_181531	TSS1500;TSS1500	Open Sea		0.0702345	0.000575572	0.166288
cg01066936	chr22:41776843	TEF;TEF	NM_001145398;NM_003216	Body;TSS1500	N_Shore	chr22:41777430-41778281	0.0972335	0.00057307	0.166288
cg25370412	chr4:108431270			Intergenic	Open Sea		0.0289189	0.000576814	0.166497
cg01681525	chr17:79374741	BAHCC1	NM_001080519	Body	Island	chr17:79366806-79374742	0.0605266	0.000578886	0.166862
cg24996440	chr2:3583570			Intergenic	Open Sea		0.0665625	0.000579221	0.166862
cg16487577	chr1:226099147			Intergenic	Open Sea		0.0743252	0.000579023	0.166862
cg12310850	chr16:6533700	A2BP1;A2BP1	NM_001142333;NM_018723	5'UTR;5'UTR	Island	chr16:6533019-6533983	0.0312731	0.000579724	0.166888
cg03564557	chr7:1594949	TMEM184A	NM_001097620	Body	S_Shelf	chr7:1590387-1591020	0.0842886	0.00058085	0.166893
cg23547429	chr11:57195025	SLC43A3;SLC43A3;SLC43A3;SLC43A3	NM_199329;NM_017611;NM_017611;NM_014096	TSS1500;1stExon;5'UTR;TSS1500	S_Shore	chr11:57194340-57194650	0.0389504	0.000581274	0.166905
cg18796027	chr6:33375357	KIFC1	NM_002263	Body	N_Shelf	chr6:33377929-33379167	0.0444965	0.000582335	0.1671
cg02573703	chr3:181428547	SOX2OT;SOX2	NR_004053;NM_003106	Body;TSS1500	N_Shore	chr3:181430141-181431076	0.0416361	0.000583223	0.167136
cg25727093	chr20:44463168	SNX21;SNX21;SNX21;SNX21	NM_001042633;NM_152897;NM_033421;NM_001042632	Body;Body;Body;Body	Island	chr20:44462383-44463169	0.0648071	0.000583215	0.167136
cg06373660	chr13:81414986			Intergenic	Open Sea		0.0678158	0.000583665	0.167154
cg21922731	chr12:57157130	HSD17B6;HSD17B6	NM_003725;NM_003725	5'UTR;1stExon	Open Sea		0.0300762	0.000584852	0.167384
cg05482022	chr7:2476326			Intergenic	S_Shelf	chr7:2472245-2473567	0.0365634	0.000586694	0.167584
cg12547531	chr7:30960786	AQP1	NM_198098	Body	Open Sea		0.0424016	0.000586676	0.167584
cg03587907	chr9:138986185	NACC2	NM_144653	5'UTR	Island	chr9:138985837-138987846	0.0179863	0.000591543	0.167881
cg06600429	chr5:160975956	GABRB2;GABRB2	NM_000813;NM_021911	TSS1500;TSS1500	S_Shore	chr5:160974692-160975384	0.0335128	0.000589807	0.167881
cg07042289	chr10:90692494			Intergenic	Open Sea		0.0360171	0.000590397	0.167881
cg25251478	chr6:30853959	DDR1;DDR1	NM_013993;NM_001954	5'UTR;5'UTR	S_Shore	chr6:30852102-30852676	0.0382865	0.000588707	0.167881
cg04632390	chr12:2893401			Intergenic	Open Sea		0.0412295	0.000590819	0.167881
cg19472770	chr7:100080586	C7orf51	NM_173564	TSS1500	N_Shore	chr7:100080693-100081371	0.0462135	0.000590381	0.167881
cg01684586	chr4:57910078	IGFBP7	NM_001553	Body	Open Sea		0.063287	0.000591542	0.167881
cg00403251	chr9:129986197			Intergenic	N_Shore	chr9:129986564-129988295	0.0704125	0.000591282	0.167881
cg10368641	chr16:88932955	PABPN1L	NM_001080487	1stExon	Open Sea		0.0968694	0.000591948	0.167881
cg10084993	chr16:2077647	SLC9A3R2;SLC9A3R2	NM_001130012;NM_004785	Body;Body	S_Shore	chr16:2077042-2077470	0.0647802	0.000592752	0.168001
cg08513626	chr16:67047148			Intergenic	N_Shore	chr16:67047605-67048470	0.0699682	0.000593421	0.168081
cg26519401	chr4:53729056	RASL11B	NM_023940	Body	S_Shore	chr4:53728037-53729000	0.0698909	0.000594328	0.16823
cg01995289	chr8:145939351			Intergenic	Island	chr8:145938492-145939708	0.0815723	0.000594846	0.168268
cg14184077	chr4:42895607	GRXCR1	NM_001080476	1stExon	Open Sea		0.0252263	0.000596114	0.168321
cg08696640	chr6:41531327	FOXP4;FOXP4;FOXP4	NM_001012427;NM_138457;NM_001012426	5'UTR;5'UTR;5'UTR	S_Shelf	chr6:41528266-41528900	0.0490591	0.000596185	0.168321
cg04587220	chr19:1071208	HMHA1	NM_012292	Body	Island	chr19:1070985-1071812	0.0743588	0.000595763	0.168321
cg10765857	chr11:6948101	ZNF215	NM_013250	5'UTR	Island	chr11:6947520-6948212	0.0204557	0.000598628	0.168372
cg16439823	chr15:90728020	SEMA4B	NM_020210	TSS200	Island	chr15:90727879-90728570	0.0460352	0.000599024	0.168372
cg16141752	chr5:133802474			Intergenic	S_Shore	chr5:133801506-133801742	0.0558893	0.000598886	0.168372
cg08738722	chr11:1257042	MUC5B	NM_002458	Body	N_Shore	chr11:1257584-1257806	0.0571157	0.00059944	0.168372
cg21255209	chr12:22201822	CMAS	NM_018686	Body	S_Shelf	chr12:22199062-22199589	0.0653656	0.000597521	0.168372
cg05669853	chr6:107435226	BEND3;BEND3	NM_001080450;NM_001080450	1stExon;5'UTR	N_Shore	chr6:107435454-107437310	0.0679098	0.000598522	0.168372
cg16866941	chr22:38601325	MAFF;MAFF;MAFF;MAFF	NM_001161573;NM_001161572;NM_012323;NM_001161574	5'UTR;5'UTR;5'UTR;5'UTR	S_Shelf	chr22:38597785-38598988	0.0849131	0.000599332	0.168372
cg25541653	chr11:30582012	MPPED2;MPPED2	NM_001145399;NM_001584	Body;Body	Open Sea		-0.118752	0.000601165	0.168534
cg22152500	chr8:1274686			Intergenic	Open Sea		-0.035182	0.000600558	0.168534
cg01892874	chr3:158288706	MLF1;MLF1;MLF1	NM_022443;NM_001130156;NM_001130157	TSS1500;TSS1500;TSS1500	N_Shore	chr3:158288800-158289271	0.0237164	0.000601167	0.168534
cg22558871	chr7:72723150	NSUN5;NSUN5;NSUN5;NSUN5	NM_018044;NM_148956;NM_001168347;NM_001168348	TSS1500;TSS1500;TSS1500;TSS1500	S_Shore	chr7:72722327-72722967	-0.0755084	0.000605666	0.168544
cg13257654	chr8:42946331			Intergenic	N_Shelf	chr8:42948532-42948928	-0.0477913	0.000603512	0.168544
cg06590662	chr16:68936450	TMCO7	NM_024562	Body	Open Sea		0.0311391	0.000605079	0.168544
cg22808351	chr1:156783633	SH2D2A;SH2D2A;SH2D2A;SH2D2A;SH2D2A	NM_001161443;NM_001161442;NM_003975;NM_001161441;NM_001161444	Body;Body;Body;Body;Body	Island	chr1:156783523-156784037	0.0351107	0.000604988	0.168544
cg02725398	chr3:9988144	PRRT3	NM_207351	Body	Island	chr3:9987895-9989619	0.0445011	0.000602509	0.168544
cg20722590	chr16:58061473	MMP15	NM_002428	Body	Island	chr16:58059380-58061477	0.0505409	0.0006036	0.168544
cg24790419	chr19:18385930	KIAA1683;KIAA1683;KIAA1683	NM_025249;NM_001145304;NM_001145305	TSS1500;TSS1500;TSS1500	Open Sea		0.0523648	0.000601683	0.168544
cg18617808	chr7:5717675	RNF216;RNF216	NM_207111;NM_207116	Body;Body	Open Sea		0.0526998	0.00060346	0.168544
cg14899046	chr21:46784677			Intergenic	N_Shore	chr21:46785130-46785339	0.0639178	0.000606098	0.168544
cg16385335	chr11:71710614	IL18BP;IL18BP;IL18BP;IL18BP;IL18BP;IL18BP	NM_001145057;NM_001039660;NM_001145055;NM_001039659;NM_173042;NM_173042	TSS200;5'UTR;TSS1500;5'UTR;5'UTR;1stExon	Open Sea		0.0710427	0.000603719	0.168544
cg23675587	chr14:68925902	RAD51L1;RAD51L1;RAD51L1	NM_133509;NM_002877;NM_133510	Body;Body;Body	Open Sea		0.0733155	0.000604199	0.168544
cg04452095	chr17:75315868	SEPT9;SEPT9;SEPT9;SEPT9	NM_006640;NM_001113492;NM_001113491;NM_006640	5'UTR;5'UTR;Body;1stExon	Open Sea		0.0459797	0.00060732	0.168641
cg18113734	chr7:1789606			Intergenic	S_Shelf	chr7:1784027-1786934	0.0779992	0.000606977	0.168641
cg00539174	chr20:57583434	CTSZ	NM_001336	TSS1500	S_Shore	chr20:57581902-57582595	-0.0464013	0.000609203	0.16868
cg21991396	chr1:247581417	NLRP3;NLRP3;NLRP3;NLRP3;NLRP3;NLRP3;NLRP3;NLRP3	NM_001127462;NM_001079821;NM_183395;NM_183395;NM_004895;NM_004895;NM_001127461;NM_001127462	5'UTR;5'UTR;1stExon;5'UTR;5'UTR;1stExon;5'UTR;1stExon	Open Sea		-0.033685	0.000608247	0.16868
cg13319506	chr10:124462188			Intergenic	Open Sea		-0.0289093	0.000609383	0.16868
cg21152628	chr11:60704616	TMEM132A;SLC15A3;SLC15A3;TMEM132A	NM_017870;NM_016582;NR_027391;NM_178031	3'UTR;3'UTR;Body;3'UTR	S_Shelf	chr11:60701682-60702219	0.0475183	0.000609286	0.16868
cg26958124	chr19:46032528	OPA3	NM_001017989	Body	Island	chr19:46032304-46032855	0.0500615	0.000609273	0.16868
cg18538340	chr3:132756780	TMEM108;TMEM108	NM_023943;NM_001136469	TSS1500;TSS1500	N_Shore	chr3:132756985-132757895	0.0315889	0.000610823	0.168699
cg09298818	chr12:111181546	PPP1CC	NM_002710	TSS1500	S_Shore	chr12:111180006-111181028	0.0388979	0.000610057	0.168699
cg27635271	chr15:75941576	SNX33	NM_153271	1stExon	S_Shore	chr15:75939504-75940831	0.05269	0.000611375	0.168699
cg25214966	chr1:172113756	MIR199A2;DNM3;DNM3	NR_029618;NM_015569;NM_001136127	Body;Body;Body	Open Sea		0.0700429	0.000611171	0.168699
cg03432814	chr12:117037220			Intergenic	Open Sea		0.072759	0.00061091	0.168699
cg10884953	chr19:2579745	GNG7	NM_052847	5'UTR	Island	chr19:2578956-2579746	0.0317272	0.000611894	0.168736
cg02250548	chr2:134879167			Intergenic	Island	chr2:134877407-134879168	0.0365356	0.00061342	0.16876
cg03355526	chr5:178368415	ZNF454	NM_182594	5'UTR	Island	chr5:178367620-178368725	0.0472276	0.000614268	0.16876
cg08477779	chr5:168007137	PANK3	NM_024594	TSS1500	S_Shore	chr5:168006098-168006918	0.0507036	0.000613701	0.16876
cg06741996	chr21:45149373	PDXK	NM_003681	Body	S_Shore	chr21:45148454-45149262	0.0601879	0.000613234	0.16876
cg13742374	chr3:185763050			Intergenic	Open Sea		0.0611966	0.00061429	0.16876
cg04270401	chr10:102806871			Intergenic	N_Shore	chr10:102807774-102808271	0.0642505	0.000613652	0.16876
cg06657409	chr11:62752264	SLC22A6;SLC22A6;SLC22A6;SLC22A6;SLC22A6;SLC22A6;SLC22A6;SLC22A6	NM_153278;NM_153276;NM_004790;NM_153277;NM_153277;NM_004790;NM_153278;NM_153276	5'UTR;1stExon;1stExon;5'UTR;1stExon;5'UTR;1stExon;5'UTR	Open Sea		0.0314918	0.000614881	0.168816
cg21057323	chr14:103412980	CDC42BPB	NM_006035	Body	Open Sea		-0.0502961	0.000628017	0.16921
cg15321908	chr3:53187213			Intergenic	N_Shelf	chr3:53190509-53190764	-0.0307629	0.00061963	0.16921
cg14654385	chr11:63973006	FERMT3;FERMT3	NM_031471;NM_178443	TSS1500;TSS1500	N_Shore	chr11:63974829-63975048	-0.0264518	0.000626541	0.16921
cg06907405	chr16:48400475	SIAH1;SIAH1	NM_001006610;NM_003031	TSS1500;5'UTR	S_Shore	chr16:48399730-48400040	0.0138914	0.000628155	0.16921
cg04418492	chr8:65711327	CYP7B1;CYP7B1	NM_004820;NM_004820	1stExon;5'UTR	Island	chr8:65710990-65711722	0.0184486	0.000620286	0.16921
cg09949152	chr12:118573731	PEBP1	NM_002567	TSS200	Island	chr12:118573730-118574731	0.0216498	0.000620867	0.16921
cg09841118	chr12:56538236	ESYT1	NM_015292	3'UTR	Open Sea		0.0286524	0.000625037	0.16921
cg09168501	chr1:170114243	METTL11B	NM_001136107	TSS1500	Open Sea		0.0295791	0.000620317	0.16921
cg06955998	chr14:104129962	KLC1;KLC1;KLC1	NM_005552;NM_182923;NM_001130107	Body;Body;Body	Open Sea		0.030175	0.000620779	0.16921
cg19713460	chr22:39745530	SYNGR1;SYNGR1	NM_004711;NM_145731	TSS1500;TSS1500	N_Shore	chr22:39745983-39746634	0.0374039	0.000618426	0.16921
cg14634687	chr17:47094252	IGF2BP1;IGF2BP1	NM_006546;NM_001160423	Body;Body	S_Shelf	chr17:47091037-47091567	0.0396463	0.000623231	0.16921
cg20329047	chr8:145514383	BOP1;HSF1	NM_015201;NM_005526	Body;TSS1500	N_Shore	chr8:145514719-145515959	0.0396495	0.000627503	0.16921
cg19414741	chr8:57358240	PENK;PENK	NM_006211;NM_001135690	Body;Body	Island	chr8:57358126-57359415	0.0454724	0.000626558	0.16921
cg14414874	chr9:126157693	DENND1A	NM_020946	Body	S_Shelf	chr9:126154226-126154562	0.0465737	0.000623799	0.16921
cg06777352	chr16:19124984	ITPRIPL2;ITPRIPL2	NM_001034841;NR_028028	TSS1500;TSS1500	N_Shore	chr16:19125136-19126607	0.0467476	0.000623879	0.16921
cg20701531	chr2:121583695	GLI2	NM_005270	Body	Open Sea		0.0483762	0.000627918	0.16921
cg19356515	chr11:108408950	EXPH5;EXPH5;EXPH5	NM_001144763;NM_015065;NM_001144765	Body;Body;TSS200	Open Sea		0.0508513	0.000625625	0.16921
cg11257300	chr1:113229103	MOV10;MOV10	NM_020963;NM_001130079	Body;Body	Open Sea		0.0561137	0.000626333	0.16921
cg14412111	chr7:91522266			Intergenic	Open Sea		0.0566678	0.000625668	0.16921
cg19641804	chr12:54653065	CBX5;CBX5;CBX5;CBX5	NM_001127322;NM_001127321;NM_001127322;NM_012117	1stExon;5'UTR;5'UTR;5'UTR	Open Sea		0.0592881	0.000622783	0.16921
cg25656762	chr5:60927728			Intergenic	Open Sea		0.0594236	0.000621331	0.16921
cg11636504	chr2:99439883	C2orf55	NM_207362	Body	Island	chr2:99438297-99439884	0.0596184	0.000620681	0.16921
cg19217571	chr19:48283235	SEPW1	NM_003009	Body	S_Shore	chr19:48281585-48282351	0.0605329	0.000625528	0.16921
cg10789749	chr20:276888	ZCCHC3	NM_033089	TSS1500	N_Shore	chr20:277831-279155	0.0637607	0.000624224	0.16921
cg02442900	chr2:234296642	DGKD;DGKD	NM_152879;NM_003648	Body;TSS200	Open Sea		0.070213	0.000619322	0.16921
cg06965072	chr10:133956982	JAKMIP3	NM_001105521	Body	S_Shelf	chr10:133953845-133954279	0.0713543	0.000623568	0.16921
cg15197065	chr5:78985562	CMYA5	NM_153610	TSS200	Open Sea		0.0773237	0.000628173	0.16921
cg04154027	chr5:78985588	CMYA5	NM_153610	TSS200	Open Sea		0.0808309	0.000628277	0.16921
cg23005885	chr15:90543450	ZNF710	NM_198526	TSS1500	Island	chr15:90543410-90543835	0.0891852	0.000619787	0.16921
cg07188104	chr10:107838889			Intergenic	Open Sea		0.068777	0.000630593	0.169729
cg11201401	chr5:149569938	SLC6A7	NM_014228	Body	Island	chr5:149569592-149569945	0.0464604	0.000632348	0.170097
cg24796272	chr8:99954679			Intergenic	Island	chr8:99952020-99954686	-0.0855276	0.000636213	0.170391
cg08859309	chr13:30948103	LOC100188949	NR_024464	TSS200	Open Sea		-0.0413558	0.00063431	0.170391
cg03337218	chr10:25189866	PRTFDC1	NM_020200	Body	Open Sea		-0.0383243	0.000641204	0.170391
cg15185804	chr6:83902498	PGM3;RWDD2A	NM_015599;NM_033411	5'UTR;TSS1500	N_Shore	chr6:83902606-83903777	0.0185629	0.000642695	0.170391
cg20996682	chr7:79084048	MAGI2	NM_012301	TSS1500	S_Shore	chr7:79082174-79082427	0.0205652	0.000641684	0.170391
cg08954856	chr22:43506306	BIK	NM_001197	TSS1500	N_Shore	chr22:43506500-43507610	0.0247803	0.000642768	0.170391
cg03906120	chr6:29583573	GABBR1;GABBR1;GABBR1	NM_021904;NM_021903;NM_001470	Body;Body;Body	Open Sea		0.0323584	0.000639292	0.170391
cg04579505	chr16:67261564	TMEM208;LRRC29;LRRC29	NM_014187;NM_001004055;NM_012163	Body;TSS1500;TSS1500	S_Shore	chr16:67260744-67261155	0.0401323	0.000636173	0.170391
cg08606497	chr8:28244769	ZNF395	NM_018660	TSS1500	S_Shore	chr8:28243684-28244283	0.0403743	0.000642192	0.170391
cg06599209	chr2:1746509	PXDN	NM_012293	Body	N_Shore	chr2:1746833-1748971	0.0411161	0.000636094	0.170391
cg05976074	chr19:33716273	SLC7A10	NM_019849	Body	N_Shore	chr19:33716312-33716751	0.0446667	0.00063813	0.170391
cg25127214	chr2:182525194			Intergenic	S_Shelf	chr2:182521221-182521927	0.0455611	0.000640695	0.170391
cg09965419	chr6:30854186	DDR1;DDR1	NM_013993;NM_001954	5'UTR;5'UTR	S_Shore	chr6:30852102-30852676	0.046171	0.000634089	0.170391
cg24791188	chr19:17877419	FCHO1;FCHO1;FCHO1;FCHO1	NM_015122;NM_001161358;NM_001161359;NM_001161357	Body;Body;Body;Body	N_Shore	chr19:17877468-17877777	0.0492866	0.000635247	0.170391
cg22337136	chrX:48829251	KCND1	NM_004979	TSS1500	S_Shelf	chrX:48825776-48826593	0.049453	0.00063976	0.170391
cg22400015	chr2:220196714	RESP18	NM_001007089	Body	Island	chr2:220196431-220196768	0.0545945	0.000641215	0.170391
cg21012061	chr1:205568557	MFSD4	NM_181644	Body	Open Sea		0.0584875	0.000639604	0.170391
cg01302240	chr9:116263669	RGS3;RGS3;RGS3	NM_130795;NM_144488;NM_017790	TSS200;Body;Body	Open Sea		0.0592755	0.000637097	0.170391
cg04574724	chr21:46768057			Intergenic	S_Shore	chr21:46765729-46766088	0.0661916	0.000642163	0.170391
cg02343254	chr2:3583963			Intergenic	Open Sea		0.0692417	0.000636722	0.170391
cg10193804	chr17:16876525	TNFRSF13B	NM_012452	TSS1500	Open Sea		0.077096	0.000642205	0.170391
cg16663033	chr1:15272108	KIAA1026;KIAA1026;KIAA1026;KIAA1026;KIAA1026	NM_201628;NM_001018001;NM_001017999;NM_015209;NM_001018000	Body;5'UTR;TSS1500;Body;Body	Open Sea		0.0680248	0.000643176	0.170396
cg09088050	chr11:8090206	TUB	NM_003320	Body	Open Sea		0.0542937	0.000644658	0.170583
cg07963670	chr8:23161764	LOXL2	NM_002318	Body	Open Sea		0.070706	0.000644379	0.170583
cg06832695	chr6:1524166			Intergenic	Island	chr6:1524153-1524543	0.0485554	0.000646989	0.17089
cg14944696	chr3:115155686			Intergenic	Open Sea		0.104976	0.000646243	0.17089
cg02091781	chr14:94808883			Intergenic	Open Sea		0.0211981	0.000649834	0.171298
cg04231340	chr16:50501845			Intergenic	Island	chr16:50501844-50502307	0.0235209	0.000652339	0.171298
cg12582959	chr19:56159199	CCDC106;CCDC106	NM_013301;NM_013301	5'UTR;1stExon	N_Shore	chr19:56159257-56159937	0.0452594	0.000651555	0.171298
cg21483092	chr4:3371520	RGS12;RGS12;RGS12	NM_198227;NM_198229;NM_002926	TSS1500;Body;Body	N_Shelf	chr4:3374733-3374998	0.0539064	0.000651344	0.171298
cg22980156	chr17:15366916	CDRT4	NM_173622	5'UTR	Open Sea		0.0586281	0.000649298	0.171298
cg08956474	chr10:101284950			Intergenic	N_Shelf	chr10:101287162-101287920	0.0596061	0.000651175	0.171298
cg04132236	chr2:61824961			Intergenic	Open Sea		0.0687717	0.000652441	0.171298
cg05704960	chr11:8892087	ST5	NM_005418	5'UTR	Island	chr11:8892072-8892794	0.0147597	0.000656073	0.171595
cg15400238	chr2:154335640	RPRM	NM_019845	TSS1500	S_Shore	chr2:154334449-154335458	0.0229646	0.000657426	0.171595
cg11736544	chr17:42196657	HDAC5;HDAC5	NM_005474;NM_001015053	5'UTR;5'UTR	N_Shelf	chr17:42200521-42201543	0.0339768	0.000658064	0.171595
cg06349450	chr16:85867170			Intergenic	S_Shelf	chr16:85863381-85863601	0.0410167	0.000654991	0.171595
cg06521852	chr22:38141419	TRIOBP;TRIOBP;TRIOBP	NM_007032;NM_138632;NM_001039141	TSS1500;TSS1500;Body	N_Shore	chr22:38141761-38142999	0.0426321	0.000656718	0.171595
cg06909630	chr1:1217130	SCNN1D;SCNN1D	NM_001130413;NM_002978	TSS1500;TSS1500	Open Sea		0.0447625	0.000657833	0.171595
cg25362648	chr12:109273780	DAO	NM_001917	TSS200	Open Sea		0.0514087	0.000657961	0.171595
cg13539372	chr9:127353894	NR6A1;NR6A1	NM_001489;NM_033334	Body;Body	Open Sea		0.0551101	0.000657921	0.171595
cg20707066	chr11:18809866	PTPN5;PTPN5;PTPN5	NM_006906;NM_001039970;NM_032781	5'UTR;5'UTR;5'UTR	N_Shelf	chr11:18812572-18814079	0.0580389	0.000656319	0.171595
cg02431531	chr16:59244939			Intergenic	Open Sea		0.0655223	0.000658267	0.171595
cg06289882	chrX:129535465	RBMX2	NM_016024	TSS1500	N_Shore	chrX:129535837-129536173	-0.0844691	0.000659212	0.171613
cg17382918	chr20:57042544	APCDD1L	NM_153360	Body	Island	chr20:57042166-57042765	-0.0517744	0.000660981	0.171613
cg00758229	chr3:25469148	RARB;RARB	NM_000965;NM_016152	TSS1500;TSS1500	Open Sea		0.0228107	0.000662412	0.171613
cg06421614	chr17:7121116	DLG4;DLG4	NM_001365;NM_001128827	Body;TSS200	N_Shore	chr17:7123038-7123718	0.0339043	0.000658891	0.171613
cg12902896	chr3:37987838	CTDSPL;CTDSPL	NM_005808;NM_001008392	Body;Body	Open Sea		0.0508068	0.000661845	0.171613
cg05385882	chr2:8357843			Intergenic	Open Sea		0.0529108	0.000662365	0.171613
cg25855001	chr17:2886346	RAP1GAP2;RAP1GAP2	NM_015085;NM_001100398	Body;Body	Open Sea		0.054001	0.000661641	0.171613
cg20389981	chr7:128432280	CCDC136;CCDC136	NM_022742;NM_022742	1stExon;5'UTR	S_Shore	chr7:128430707-128432003	0.0578959	0.000660313	0.171613
cg01767396	chr13:25959184	ATP8A2	NM_016529	Body	Open Sea		0.0636557	0.000662457	0.171613
cg00030005	chr7:155129409			Intergenic	N_Shore	chr7:155130499-155131042	0.0680274	0.000662642	0.171613
cg10563109	chr6:5087749			Intergenic	S_Shore	chr6:5084516-5087032	-0.0609137	0.000671168	0.171916
cg21019820	chr3:49059209	MIR191;NDUFAF3;NDUFAF3;NDUFAF3;NDUFAF3;NDUFAF3;NDUFAF3;DALRD3	NR_029690;NM_199070;NM_199073;NM_199069;NM_199074;NM_199069;NM_199070;NM_018114	TSS1500;5'UTR;5'UTR;5'UTR;5'UTR;1stExon;1stExon;TSS1500	Island	chr3:49058325-49059986	0.0172796	0.000669448	0.171916
cg02819384	chr19:44576083	ZNF284	NM_001037813	TSS1500	N_Shore	chr19:44576116-44576564	0.0178358	0.000667721	0.171916
cg02981877	chrX:92928671	FAM133A;FAM133A;NAP1L3;FAM133A;FAM133A	NM_001171111;NM_001171109;NM_004538;NM_173698;NM_001171110	TSS1500;TSS1500;TSS200;TSS1500;TSS1500	Island	chrX:92928546-92928786	0.0196383	0.000670642	0.171916
cg24430580	chr4:111544235	PITX2;PITX2;PITX2;PITX2	NM_000325;NM_000325;NM_153426;NM_153427	1stExon;5'UTR;Body;Body	Island	chr4:111542062-111544464	0.0203134	0.00067242	0.171916
cg14174912	chr10:3824516	KLF6;KLF6;KLF6;KLF6	NR_027653;NM_001160124;NM_001160125;NM_001300	Body;Body;Body;Body	S_Shore	chr10:3823789-3824017	0.0237365	0.000671023	0.171916
cg05764270	chr11:76495526	TSKU	NM_015516	5'UTR	Island	chr11:76494416-76495672	0.0404734	0.000667114	0.171916
cg17804100	chr1:42277934	HIVEP3;HIVEP3	NM_024503;NM_001127714	5'UTR;5'UTR	Open Sea		0.0413463	0.000672438	0.171916
cg06812840	chr17:7492524	SOX15	NM_006942	1stExon	Island	chr17:7492314-7492945	0.0468743	0.000672256	0.171916
cg08650639	chr10:121013116	GRK5	NM_005308	Body	Open Sea		0.0511564	0.000665045	0.171916
cg09546258	chr11:68444995			Intergenic	Open Sea		0.0511738	0.000666549	0.171916
cg22935317	chr14:23447078	JUB;JUB	NM_032876;NM_198086	Body;TSS1500	N_Shelf	chr14:23449886-23452174	0.0557616	0.000670728	0.171916
cg12234455	chr19:49220235	MAMSTR;MAMSTR	NM_182574;NM_001130915	TSS200;Body	N_Shelf	chr19:49223054-49223312	0.0560819	0.000670019	0.171916
cg21962562	chr5:7331433			Intergenic	Open Sea		0.0574766	0.000671667	0.171916
cg20682563	chr5:133460874	TCF7;TCF7;TCF7;TCF7;TCF7;TCF7;TCF7	NM_213648;NM_201634;NM_201632;NM_003202;NM_201633;NM_001134852;NM_001134851	Body;Body;Body;Body;Body;Body;Body	Open Sea		0.0578827	0.000668585	0.171916
cg06293365	chr7:75624427	TMEM120A	NM_031925	TSS1500	S_Shore	chr7:75623357-75624164	0.0652357	0.000667154	0.171916
cg23854567	chr12:120694893	PXN;PXN	NM_001080855;NM_002859	Body;Body	Open Sea		0.0724839	0.00066957	0.171916
cg23691894	chr10:111765904	ADD3;ADD3	NM_019903;NM_019903	1stExon;5'UTR	N_Shore	chr10:111767087-111768355	0.0738086	0.000665146	0.171916
cg06139166	chr16:67440283	ZDHHC1	NM_013304	Body	Open Sea		0.0749186	0.000669752	0.171916
cg08080174	chr16:72992580	ZFHX3;ZFHX3	NM_006885;NM_001164766	Body;5'UTR	N_Shore	chr16:72993103-72993867	-0.0343988	0.000673753	0.17198
cg21019253	chr20:18039801	OVOL2	NM_021220	TSS1500	Island	chr20:18039532-18039928	0.0247751	0.000673867	0.17198
cg12158889	chr2:84663044	SUCLG1	NM_003849	Body	Open Sea		0.0482084	0.00067323	0.17198
cg11781986	chr14:24808787	RIPK3	NM_006871	Body	Island	chr14:24808635-24808992	-0.0293121	0.000684515	0.17206
cg07550334	chr14:75518271	MLH3;MLH3	NM_001040108;NM_014381	TSS200;TSS200	S_Shore	chr14:75517717-75518224	0.0227368	0.000678651	0.17206
cg19329121	chr7:95226035	PDK4	NM_002612	TSS200	Island	chr7:95225503-95226194	0.0229902	0.000680352	0.17206
cg24791428	chr6:17102310			Intergenic	Island	chr6:17102309-17102539	0.0264152	0.000679442	0.17206
cg09408098	chr1:170631331			Intergenic	N_Shore	chr1:170633274-170634178	0.0329614	0.000684145	0.17206
cg05541096	chr9:124854664	TTLL11;TTLL11	NM_001139442;NM_194252	Body;Body	N_Shore	chr9:124854824-124855819	0.0352629	0.00068242	0.17206
cg15541630	chr8:87081770	PSKH2	NM_033126	1stExon	Island	chr8:87081653-87082046	0.0370342	0.000675575	0.17206
cg19216791	chr19:5568216	PLAC2	NR_027064	TSS1500	S_Shore	chr19:5567518-5567939	0.038543	0.000680061	0.17206
cg21142272	chr16:67224341	EXOC3L	NM_178516	TSS1500	Open Sea		0.0432711	0.000679207	0.17206
cg20510285	chr6:11263797	NEDD9	NM_001142393	Body	Open Sea		0.0440086	0.000683647	0.17206
cg26632171	chr2:17997117	MSGN1	NM_001105569	TSS1500	Open Sea		0.0442368	0.000684534	0.17206
cg13607179	chr20:62738314	NPBWR2	NM_005286	TSS200	S_Shore	chr20:62737382-62738071	0.0446752	0.000677263	0.17206
cg08862148	chr6:29595315	GABBR1;GABBR1;GABBR1	NM_021904;NM_021903;NM_001470	Body;1stExon;Body	Island	chr6:29595298-29595795	0.0457938	0.000681858	0.17206
cg00675721	chr19:39739215			Intergenic	Island	chr19:39737689-39739288	0.0465319	0.00068201	0.17206
cg18106925	chr1:145092485			Intergenic	N_Shelf	chr1:145096393-145096784	0.0475268	0.000676599	0.17206
cg01651250	chr6:32060681	TNXB	NM_019105	Body	N_Shelf	chr6:32063533-32065044	0.0477803	0.000679311	0.17206
cg06915570	chr2:31522601			Intergenic	Open Sea		0.051057	0.000685083	0.17206
cg22533683	chr17:29887049	MIR193A	NR_029710	Body	Island	chr17:29885900-29887377	0.0529036	0.000679005	0.17206
cg00603110	chr6:134395621			Intergenic	Open Sea		0.0542473	0.000678926	0.17206
cg07899076	chr7:5675839	RNF216;RNF216	NM_207111;NM_207116	Body;Body	Open Sea		0.0564503	0.00068412	0.17206
cg22795610	chr17:4803422	CHRNE;C17orf107	NM_000080;NM_001145536	Body;Body	Island	chr17:4802265-4805402	0.0585004	0.000678781	0.17206
cg17091577	chr6:30854233	DDR1;DDR1	NM_013993;NM_001954	5'UTR;5'UTR	S_Shore	chr6:30852102-30852676	0.0597066	0.000684347	0.17206
cg25254074	chr6:41607326	MDFI	NM_005586	Body	S_Shore	chr6:41604583-41606663	0.0618905	0.000685168	0.17206
cg12743470	chr14:74815085	C14orf115	NM_018228	TSS200	Open Sea		0.062254	0.000678989	0.17206
cg02032841	chr3:23713275			Intergenic	Open Sea		0.0694508	0.000678302	0.17206
cg05654278	chr3:52516335	NISCH	NM_007184	Body	Open Sea		0.0792077	0.000682349	0.17206
cg08639762	chr1:201437298	PHLDA3	NM_012396	3'UTR	N_Shore	chr1:201437519-201438648	0.0908467	0.000682851	0.17206
cg03859090	chr11:69522216			Intergenic	S_Shelf	chr11:69517840-69519929	-0.0403896	0.000686088	0.172065
cg06003656	chr5:166405676			Intergenic	Island	chr5:166405484-166405917	0.0357683	0.000686758	0.172065
cg08754294	chr17:55175274	AKAP1	NM_003488	5'UTR	Open Sea		0.0754447	0.000686444	0.172065
cg13808561	chr11:43333782	API5;API5;API5;API5	NM_006595;NR_024625;NM_001142930;NM_001142931	Body;Body;Body;Body	Island	chr11:43333439-43333887	0.0163161	0.000687303	0.172104
cg03689552	chr16:3292971	MEFV	NM_000243	3'UTR	Open Sea		-0.0439873	0.000687851	0.172143
cg25961099	chr11:2322050	C11orf21;TSPAN32;C11orf21	NR_024621;NM_139022;NM_001142946	Body;TSS1500;Body	Open Sea		-0.0572096	0.000694198	0.172145
cg19494913	chr17:54675231			Intergenic	Island	chr17:54674873-54675232	0.0263462	0.000694699	0.172145
cg06132069	chr20:44686038	SLC12A5;SLC12A5	NM_020708;NM_001134771	Body;Body	Island	chr20:44685771-44687610	0.0295078	0.000694708	0.172145
cg13695585	chr6:30853014	DDR1;DDR1	NM_013993;NM_001954	5'UTR;5'UTR	S_Shore	chr6:30852102-30852676	0.0366743	0.000696515	0.172145
cg21390363	chr17:18171734			Intergenic	S_Shelf	chr17:18167174-18167777	0.0394972	0.000695681	0.172145
cg26784011	chr20:21497842			Intergenic	S_Shore	chr20:21485932-21496714	0.0432835	0.000695163	0.172145
cg20467658	chr15:89933347	LOC254559	NR_015411	Body	Open Sea		0.0443001	0.00069612	0.172145
cg00405069	chr1:52455390	RAB3B	NM_002867	5'UTR	N_Shore	chr1:52455970-52456453	0.0449824	0.000693584	0.172145
cg22169384	chr12:129417623	GLT1D1	NM_144669	Body	Open Sea		0.0502945	0.000696581	0.172145
cg02451670	chr1:212207806	INTS7;DTL	NM_015434;NM_016448	Body;TSS1500	N_Shore	chr1:212208837-212209364	0.0540754	0.000688769	0.172145
cg22602105	chr4:1166990	SPON2;LOC100130872-SPON2;SPON2	NM_001128325;NR_033182;NM_012445	TSS200;Body;TSS1500	S_Shore	chr4:1164515-1166582	0.0545456	0.000696129	0.172145
cg23331484	chr19:33718148	SLC7A10	NM_019849	TSS1500	S_Shore	chr19:33716312-33716751	0.056706	0.000692966	0.172145
cg04682967	chr22:37608626	SSTR3	NM_001051	TSS1500	Open Sea		0.0568303	0.000692421	0.172145
cg18477166	chr2:19131738			Intergenic	Open Sea		0.0598875	0.000688457	0.172145
cg05189804	chr11:123065246	ASAM	NM_024769	Body	N_Shore	chr11:123065426-123066184	0.0612763	0.000696202	0.172145
cg19926902	chr11:118015584	SCN4B;SCN4B;SCN4B;SCN4B	NM_001142348;NM_001142349;NM_174934;NR_024527	Body;5'UTR;Body;Body	N_Shore	chr11:118016237-118016984	0.0625632	0.00069509	0.172145
cg07925311	chr16:57835436	KIFC3;KIFC3	NM_005550;NM_001130100	5'UTR;5'UTR	N_Shore	chr16:57835955-57836989	0.0631783	0.000693522	0.172145
cg25356468	chr10:64875536			Intergenic	Open Sea		0.0827364	0.000692671	0.172145
cg12655375	chr6:35286360	DEF6	NM_022047	Body	Open Sea		0.137077	0.000692856	0.172145
cg18025275	chr8:22498768	BIN3;FLJ14107	NM_018688;NR_027715	Body;Body	Open Sea		0.0588235	0.00069772	0.172253
cg06574296	chr2:239007919	ESPNL;SCLY	NM_194312;NM_016510	TSS1500;3'UTR	N_Shore	chr2:239009072-239009361	-0.0476075	0.000698267	0.172291
cg02216380	chr3:137833675	DZIP1L;DZIP1L	NM_173543;NM_001170538	5'UTR;TSS1500	N_Shore	chr3:137833848-137834592	0.0286303	0.000699921	0.172602
cg20429833	chr17:6358427	PITPNM3;PITPNM3	NM_001165966;NM_031220	3'UTR;3'UTR	Island	chr17:6358414-6358955	0.0356467	0.000701545	0.172648
cg25331073	chr19:12868938	BEST2	NM_017682	3'UTR	S_Shore	chr19:12868396-12868840	0.0544443	0.000701475	0.172648
cg23910413	chr5:140105405	VTRNA1-3	NR_026705	TSS1500	Open Sea		0.0549313	0.000701683	0.172648
cg23206115	chr6:158066900	ZDHHC14;ZDHHC14	NM_153746;NM_024630	Body;Body	Open Sea		-0.0270887	0.000702337	0.172712
cg26160945	chr12:27396706	STK38L	NM_015000	TSS1500	N_Shore	chr12:27396982-27397646	-0.0261251	0.000704334	0.17277
cg12638731	chr13:36045281	NBEA	NM_015678	Body	Island	chr13:36044844-36045481	0.0178069	0.000708334	0.17277
cg13462082	chr7:106820841	HBP1	NM_012257	Body	Open Sea		0.0433898	0.000708558	0.17277
cg14380517	chr21:18985761	BTG3;BTG3	NM_001130914;NM_006806	TSS1500;TSS1500	S_Shore	chr21:18984005-18984298	0.0489649	0.000705959	0.17277
cg25793736	chr4:4629206			Intergenic	Open Sea		0.0532365	0.00070885	0.17277
cg13227806	chr3:113811946			Intergenic	Open Sea		0.0557988	0.000708597	0.17277
cg20442078	chr2:27531360	UCN	NM_003353	TSS1500	Island	chr2:27529083-27531465	0.0558342	0.000706392	0.17277
cg02843201	chr16:22103596	VWA3A	NM_173615	TSS1500	Open Sea		0.0644478	0.000708531	0.17277
cg08314176	chr8:118743243			Intergenic	Open Sea		0.0663235	0.000707413	0.17277
cg16182936	chr3:13060741	IQSEC1	NM_001134382	Body	Open Sea		0.0683886	0.000704904	0.17277
cg02124912	chr1:202091933	GPR37L1	NM_004767	TSS200	Open Sea		0.0698883	0.000704816	0.17277
cg21488617	chr1:38022586	DNALI1	NM_003462	1stExon	Island	chr1:38022452-38022719	0.0791929	0.000707758	0.17277
cg07538190	chr8:22458182	C8orf58	NM_001013842	Body	S_Shore	chr8:22456091-22456508	0.0881616	0.000705861	0.17277
cg01899620	chr13:113689422	MCF2L;MCF2L	NM_001112732;NM_024979	Body;Body	S_Shore	chr13:113687421-113687828	0.0940297	0.000703909	0.17277
cg17744997	chr6:167401611			Intergenic	Open Sea		-0.0375691	0.000712152	0.173037
cg07820420	chrX:30327545	NR0B1	NM_000475	TSS200	Island	chrX:30326439-30327668	0.020006	0.000712066	0.173037
cg15582833	chr1:54954348			Intergenic	Island	chr1:54953893-54955287	0.0260643	0.000712343	0.173037
cg01489686	chr6:96463710	FUT9	NM_006581	TSS200	N_Shore	chr6:96463869-96464136	0.0266369	0.000710891	0.173037
cg20900050	chr15:31689509			Intergenic	Island	chr15:31689500-31689707	0.0721679	0.000712045	0.173037
cg25505106	chr15:48936208	FBN1	NM_000138	Body	N_Shore	chr15:48936810-48938577	0.0740444	0.000710632	0.173037
cg02336018	chr7:63497712			Intergenic	N_Shore	chr7:63498112-63498314	0.119649	0.000712766	0.173044
cg02003183	chr14:103415882	CDC42BPB	NM_006035	Body	Open Sea		-0.0322639	0.000716929	0.173267
cg25341726	chr16:28518331	IL27	NM_145659	TSS200	Open Sea		-0.0288699	0.000717612	0.173267
cg11758932	chr11:109964976	ZC3H12C	NM_033390	Body	S_Shore	chr11:109963240-109964677	0.0160582	0.000718424	0.173267
cg26363038	chr7:155970301			Intergenic	Open Sea		0.0263132	0.000717968	0.173267
cg13399816	chr1:68299468	GNG12	NM_018841	TSS1500	S_Shore	chr1:68298371-68299315	0.0350829	0.000716271	0.173267
cg04036070	chr16:53957219	FTO	NM_001080432	Body	Open Sea		0.0508899	0.000716067	0.173267
cg23006204	chr9:130700866	DPM2	NM_003863	TSS200	S_Shore	chr9:130699759-130700266	0.0511833	0.000715293	0.173267
cg10262485	chrX:77395543	TAF9B	NM_015975	TSS1500	S_Shore	chrX:77394831-77395292	0.0618352	0.000714444	0.173267
cg08320303	chr17:54776791			Intergenic	Open Sea		0.066753	0.000716039	0.173267
cg12778775	chr22:44893667	LDOC1L	NM_032287	5'UTR	Island	chr22:44892393-44894049	0.0751864	0.000718889	0.173284
cg08757448	chr10:104613767	C10orf32;C10orf32	NM_144591;NM_001136200	TSS200;TSS200	N_Shore	chr10:104614000-104614326	0.0487664	0.000719696	0.173288
cg01325271	chr5:179247603	SQSTM1;SQSTM1;SQSTM1	NM_001142298;NM_001142299;NM_003900	5'UTR;5'UTR;TSS1500	N_Shore	chr5:179247784-179248711	0.028411	0.000723051	0.173714
cg15345206	chr10:23463706			Intergenic	Island	chr10:23462224-23463889	0.0333006	0.000722749	0.173714
cg15672768	chr5:140741220	PCDHGA4;PCDHGA2;PCDHGB2;PCDHGA1;PCDHGB1;PCDHGA3;PCDHGB2	NM_018917;NM_018915;NM_018923;NM_018912;NM_018922;NM_018916;NM_032096	Body;Body;1stExon;Body;Body;Body;1stExon	Island	chr5:140741174-140741738	0.0533903	0.000722597	0.173714
cg22493877	chr1:9352405	SPSB1	NM_025106	TSS1500	Open Sea		0.0684434	0.000722859	0.173714
cg13472369	chr19:57678865	DUXA	NM_001012729	TSS200	Open Sea		-0.0501025	0.000727169	0.173989
cg19992857	chr2:201936687	FAM126B;NDUFB3;NDUFB3	NM_173822;NM_002491;NM_002491	TSS1500;5'UTR;1stExon	S_Shore	chr2:201936024-201936376	0.0182652	0.000726915	0.173989
cg03469618	chr3:75956295			Intergenic	Island	chr3:75955759-75956308	0.0252171	0.000729388	0.173989
cg27641136	chr6:146920035	C6orf103	NM_024694	TSS200	Island	chr6:146920034-146920245	0.0276869	0.000726478	0.173989
cg08967814	chr12:47462266			Intergenic	Open Sea		0.0374545	0.000725098	0.173989
cg01982835	chr20:34995278	DLGAP4	NM_014902	TSS200	Open Sea		0.037761	0.000730913	0.173989
cg04902929	chr1:116958941	C1orf203;C1orf203;C1orf203;C1orf203;C1orf203	NR_024126;NR_027646;NR_024124;NR_024125;NR_027645	Body;Body;Body;Body;Body	N_Shelf	chr1:116961182-116961542	0.0447195	0.000730943	0.173989
cg08711674	chr19:50381878	AKT1S1;AKT1S1;TBC1D17;AKT1S1;TBC1D17	NM_001098632;NM_032375;NM_024682;NM_001098633;NM_001168222	TSS1500;TSS1500;Body;TSS1500;Body	S_Shore	chr19:50379396-50381565	0.0576206	0.000729755	0.173989
cg21406271	chr1:25258082	RUNX3;RUNX3	NM_004350;NM_001031680	TSS1500;Body	Island	chr1:25255527-25259005	0.059352	0.000725711	0.173989
cg27297505	chr2:121324526			Intergenic	Open Sea		0.0603471	0.000727348	0.173989
cg12105382	chr12:4390091	CCND2	NM_001759	Body	Open Sea		0.063571	0.000729328	0.173989
cg12893030	chr10:73769174	CHST3	NM_004273	3'UTR	S_Shore	chr10:73767156-73768379	0.069697	0.000730656	0.173989
cg10098541	chr3:122785650	PDIA5;PDIA5	NR_028444;NM_006810	TSS1500;TSS1500	N_Shore	chr3:122785734-122786600	0.0795797	0.00072904	0.173989
cg03780997	chr6:31110228	CCHCR1;CCHCR1;CCHCR1	NM_001105563;NM_019052;NM_001105564	3'UTR;3'UTR;3'UTR	Open Sea		0.0941125	0.000729616	0.173989
cg07440507	chr16:51685042			Intergenic	Open Sea		0.035521	0.000731806	0.173996
cg15642326	chr19:45754146	MARK4	NM_031417	TSS1500	N_Shore	chr19:45754630-45755261	0.0386077	0.00073256	0.173996
cg05007549	chr4:81103968			Intergenic	N_Shore	chr4:81104761-81105527	0.0506477	0.000731456	0.173996
cg08507571	chr7:7575543	COL28A1	NM_001037763	TSS200	Open Sea		0.058884	0.000732475	0.173996
cg18689454	chr21:45705694	AIRE	NM_000383	TSS200	Island	chr21:45705428-45706044	0.0928706	0.000733377	0.174096
cg09304357	chr2:97220596			Intergenic	Open Sea		0.0376356	0.000734095	0.174172
cg18221226	chr12:124997487	NCOR2;NCOR2	NM_006312;NM_001077261	5'UTR;5'UTR	Open Sea		0.045013	0.000734543	0.174184
cg01715248	chr9:93953608			Intergenic	N_Shore	chr9:93955500-93956420	-0.0444782	0.000738956	0.174484
cg02281178	chr1:46598438	PIK3R3;PIK3R3	NM_001114172;NM_003629	5'UTR;TSS200	Island	chr1:46598126-46599129	0.0173081	0.000738821	0.174484
cg12878812	chr12:119419696	SRRM4	NM_194286	1stExon	Island	chr12:119419105-119419810	0.0337813	0.000739324	0.174484
cg01296360	chr8:145925767			Intergenic	Island	chr8:145925410-145926101	0.0383072	0.000737109	0.174484
cg00588614	chr10:43932900	ZNF487	NR_026693	Body	S_Shore	chr10:43931958-43932879	0.0416092	0.000739389	0.174484
cg09540676	chr3:193721417			Intergenic	S_Shore	chr3:193720953-193721291	0.0421557	0.000738897	0.174484
cg04835284	chr10:102279758	SEC31B	NM_015490	TSS200	S_Shore	chr10:102279162-102279730	0.0575082	0.000736827	0.174484
cg01776278	chr7:149472049	SSPO	NM_198455	TSS1500	S_Shore	chr7:149470114-149471054	0.0598231	0.000739169	0.174484
cg10601625	chr8:41570622	ANK1;ANK1;ANK1;ANK1;ANK1	NM_020476;NM_020475;NM_001142446;NM_020477;NM_000037	Body;Body;Body;Body;Body	Open Sea		0.0412459	0.00074021	0.174495
cg00776080	chr12:53442322	TENC1;TENC1	NM_198316;NM_015319	5'UTR;TSS1500	S_Shore	chr12:53440579-53440840	0.083588	0.00074023	0.174495
cg18309817	chr18:12254153	CIDEA;CIDEA	NM_198289;NM_001279	TSS1500;TSS200	Island	chr18:12254147-12255089	0.0176177	0.000741787	0.174674
cg03465947	chr6:80487839			Intergenic	Open Sea		0.0216169	0.000741497	0.174674
cg09744448	chr5:156998546	ADAM19	NM_033274	Body	N_Shelf	chr5:157001468-157001756	-0.107747	0.000792379	0.174791
cg26169081	chr10:12648338	CAMK1D;CAMK1D	NM_020397;NM_153498	Body;Body	Open Sea		-0.106595	0.000769364	0.174791
cg08735211	chr6:32920657	HLA-DMA	NM_006120	Body	Open Sea		-0.0754723	0.000779494	0.174791
cg13231384	chr2:99799806	MRPL30	NM_145212	5'UTR	S_Shelf	chr2:99797348-99797623	-0.0590788	0.000752568	0.174791
cg11251006	chr19:2227699	DOT1L	NM_032482	Body	Island	chr19:2226193-2228342	-0.0579551	0.000756366	0.174791
cg13525276	chr14:81426012	TSHR;TSHR;TSHR	NM_001018036;NM_001142626;NM_000369	Body;Body;Body	Open Sea		-0.0571771	0.000760072	0.174791
cg02393640	chr7:135660101	LUZP6;MTPN	NM_001128619;NM_145808	5'UTR;Body	N_Shore	chr7:135661841-135662272	-0.0512608	0.000760006	0.174791
cg12033822	chr20:44990591	SLC35C2;SLC35C2;SLC35C2	NM_015945;NM_173179;NM_173073	5'UTR;5'UTR;5'UTR	N_Shelf	chr20:44992677-44993103	-0.049053	0.000775118	0.174791
cg09539908	chr8:21996546	REEP4	NM_025232	Body	N_Shelf	chr8:21998711-21999544	-0.046003	0.000772161	0.174791
cg18002862	chr17:2718230	RAP1GAP2;RAP1GAP2	NM_015085;NM_001100398	Body;Body	Open Sea		-0.0424532	0.00075594	0.174791
cg11220502	chr13:107146071	EFNB2	NM_004093	Body	S_Shore	chr13:107145408-107145787	-0.0385629	0.000792216	0.174791
cg20014988	chr10:52363132	SGMS1	NM_147156	5'UTR	Open Sea		-0.0375447	0.000778188	0.174791
cg08798862	chr16:88832532	FAM38A	NM_001142864	Body	Open Sea		-0.0328826	0.000751771	0.174791
cg24955196	chr1:154982621	ZBTB7B	NM_015872	5'UTR	Open Sea		-0.0321402	0.00075252	0.174791
cg18825427	chr7:155079356			Intergenic	Open Sea		-0.0320759	0.000776799	0.174791
cg13724812	chr3:30689835	TGFBR2;TGFBR2	NM_001024847;NM_003242	Body;Body	Open Sea		-0.024186	0.000781414	0.174791
cg27617225	chr8:145625612	CPSF1;MIR1234	NM_013291;NR_031600	Body;TSS200	S_Shelf	chr8:145621585-145621891	-0.0238943	0.000753193	0.174791
cg08635242	chr17:28706081	CPD	NM_001304	1stExon	Island	chr17:28705363-28706818	0.0135373	0.000789554	0.174791
cg02636704	chr20:49575191	DPM1;MOCS3	NM_003859;NM_014484	TSS200;TSS200	Island	chr20:49574816-49576287	0.0151923	0.000782837	0.174791
cg05132283	chr1:11994444	PLOD1	NM_000302	TSS1500	N_Shore	chr1:11994694-11994969	0.015462	0.000789909	0.174791
cg01210554	chr7:27191564			Intergenic	S_Shore	chr7:27190274-27191115	0.0176597	0.000745879	0.174791
cg02102620	chr11:118972247	DPAGT1	NM_001382	1stExon	Island	chr11:118972181-118972409	0.0183821	0.000763518	0.174791
cg22521310	chr2:64881850	SERTAD2	NM_014755	TSS1500	Island	chr2:64880319-64881868	0.018518	0.000790117	0.174791
cg17780595	chr7:37488872	ELMO1	NM_014800	TSS1500	S_Shore	chr7:37487354-37488672	0.0197084	0.000761118	0.174791
cg11157800	chr22:39096384	JOSD1;JOSD1	NM_014876;NM_014876	1stExon;5'UTR	Island	chr22:39096373-39097754	0.0199077	0.000783021	0.174791
cg24502027	chr10:556470	DIP2C	NM_014974	Body	Open Sea		0.0207941	0.000790125	0.174791
cg14263176	chr1:201857787	SHISA4;SHISA4	NM_198149;NR_030775	TSS200;TSS200	Open Sea		0.0226262	0.00075937	0.174791
cg24086869	chr15:52471581	GNB5;GNB5	NM_006578;NM_016194	Body;Body	Island	chr15:52471580-52472310	0.0227946	0.00078213	0.174791
cg17568996	chr22:42828125	NFAM1	NM_145912	Body	Open Sea		0.0231447	0.000787517	0.174791
cg03141709	chr17:48637722	CACNA1G;CACNA1G;CACNA1G;CACNA1G;CACNA1G;CACNA1G;CACNA1G;CACNA1G;CACNA1G;CACNA1G;CACNA1G;CACNA1G;CACNA1G;CACNA1G;CACNA1G	NM_198384;NM_198397;NM_198396;NM_198379;NM_198383;NM_198380;NM_198387;NM_198378;NM_198377;NM_198386;NM_198376;NM_198385;NM_018896;NM_198388;NM_198382	TSS1500;TSS1500;TSS1500;TSS1500;TSS1500;TSS1500;TSS1500;TSS1500;TSS1500;TSS1500;TSS1500;TSS1500;TSS1500;TSS1500;TSS1500	Island	chr17:48636103-48639279	0.0237949	0.00078677	0.174791
cg09386653	chr7:5161531			Intergenic	S_Shore	chr7:5160773-5161264	0.0253867	0.000751425	0.174791
cg01382110	chr18:4454189			Intergenic	Island	chr18:4453969-4455647	0.0261173	0.0007627	0.174791
cg04420138	chr11:113932235	ZBTB16;ZBTB16	NM_001018011;NM_006006	5'UTR;5'UTR	S_Shore	chr11:113929633-113932190	0.0287828	0.000783406	0.174791
cg04970847	chr16:1351306			Intergenic	Open Sea		0.0292517	0.000785678	0.174791
cg14831950	chr1:18971676	PAX7;PAX7;PAX7	NM_013945;NM_002584;NM_001135254	Body;Body;Body	N_Shore	chr1:18971729-18972097	0.0294266	0.000748024	0.174791
cg06522054	chr18:11752538	GNAL;GNAL;GNAL	NM_002071;NM_001142339;NM_182978	1stExon;Body;Body	Island	chr18:11750953-11752756	0.0295695	0.000769423	0.174791
cg10337322	chr10:104182490	FBXL15	NM_024326	Body	S_Shore	chr10:104180478-104182042	0.0297	0.000772926	0.174791
cg09262269	chr5:121412429	LOX	NM_002317	Body	N_Shore	chr5:121412500-121414077	0.0297911	0.00078308	0.174791
cg02396676	chr3:45067564	CLEC3B	NM_003278	TSS200	Open Sea		0.0298135	0.000787692	0.174791
cg14758072	chr2:47799268			Intergenic	S_Shore	chr2:47796923-47799166	0.031947	0.000771325	0.174791
cg03215895	chr13:100497610	CLYBL	NM_206808	Body	Open Sea		0.0320632	0.000763609	0.174791
cg10118545	chr7:4784090	FOXK1	NM_001037165	Body	N_Shore	chr7:4784820-4785058	0.0324657	0.00075432	0.174791
cg21254755	chr10:116528228			Intergenic	Island	chr10:116527524-116528474	0.0335851	0.000752554	0.174791
cg05114676	chr14:73257941	DPF3	NM_012074	Body	Open Sea		0.034099	0.000750614	0.174791
cg10433048	chr15:48009623	SEMA6D;SEMA6D;SEMA6D;SEMA6D;SEMA6D;SEMA6D	NM_153617;NM_153616;NM_153619;NM_024966;NM_153618;NM_020858	TSS1500;TSS1500;TSS1500;TSS1500;TSS1500;TSS1500	Island	chr15:48009418-48011044	0.0360151	0.000787702	0.174791
cg08426733	chr1:1376740	VWA1;VWA1	NM_199121;NM_022834	3'UTR;3'UTR	S_Shore	chr1:1374461-1375584	0.0365026	0.0007434	0.174791
cg24163210	chr1:1713944			Intergenic	Island	chr1:1713639-1714141	0.0367933	0.000752553	0.174791
cg24733637	chr19:19050451	HOMER3;HOMER3;HOMER3;HOMER3;HOMER3	NM_001145722;NM_001145721;NM_001145724;NM_004838;NR_027297	5'UTR;5'UTR;TSS1500;5'UTR;TSS200	N_Shore	chr19:19051019-19051939	0.0369769	0.000759667	0.174791
cg14178380	chr10:81931985	ANXA11;ANXA11;ANXA11	NM_145869;NM_145868;NM_001157	Body;Body;Body	Open Sea		0.0376554	0.000761369	0.174791
cg15921587	chr2:73144353	EMX1	NM_004097	TSS1500	Island	chr2:73143055-73148260	0.0398008	0.000757049	0.174791
cg06155620	chr1:209527581			Intergenic	Open Sea		0.0400753	0.000771258	0.174791
cg17264618	chr3:40429014	ENTPD3	NM_001248	5'UTR	Island	chr3:40428651-40429015	0.0409508	0.000770833	0.174791
cg20248204	chr13:77461279	KCTD12	NM_138444	TSS1500	S_Shore	chr13:77459322-77461099	0.0416504	0.000792607	0.174791
cg09495482	chr6:29408232	OR10C1	NM_013941	1stExon	Open Sea		0.0421496	0.000742933	0.174791
cg04857672	chr19:11495077	EPOR	NM_000121	TSS200	S_Shore	chr19:11493484-11494363	0.0429737	0.000765048	0.174791
cg19022697	chr1:55247140	TTC22	NM_001114108	Body	Island	chr1:55246742-55247519	0.0440279	0.00078766	0.174791
cg19692314	chr1:45042285	RNF220	NM_018150	Body	Open Sea		0.0442968	0.000790857	0.174791
cg02098273	chr16:70328616			Intergenic	Open Sea		0.0448456	0.000744517	0.174791
cg26910511	chr19:39799037	LRFN1	NM_020862	Body	Island	chr19:39797786-39799250	0.0454345	0.000781615	0.174791
cg08186924	chr1:179544721	NPHS2	NM_014625	Body	Island	chr1:179544720-179545307	0.0472007	0.000778962	0.174791
cg10062919	chr17:38503802	RARA;RARA;RARA;RARA	NM_001145301;NM_000964;NM_001024809;NM_001145302	Body;Body;Body;Body	S_Shore	chr17:38501396-38501839	0.0474994	0.000766356	0.174791
cg02629106	chr2:120302419	PCDP1	NM_001029996	5'UTR	Island	chr2:120301702-120302455	0.0478495	0.000765277	0.174791
cg19729914	chr1:53754097	LRP8;LRP8;LRP8;LRP8	NM_033300;NM_001018054;NM_017522;NM_004631	Body;Body;Body;Body	Open Sea		0.0479637	0.000772712	0.174791
cg24342283	chr11:118758603	CXCR5	NM_001716	Body	Open Sea		0.0480418	0.000787221	0.174791
cg21057494	chr3:45066971	CLEC3B	NM_003278	TSS1500	Open Sea		0.0482562	0.000755746	0.174791
cg00770158	chr3:57134628	IL17RD	NM_017563	Body	S_Shelf	chr3:57131644-57132407	0.048424	0.00078306	0.174791
cg20587394	chr12:54332209	HOXC13	NM_017410	TSS1500	N_Shore	chr12:54332805-54333731	0.0490178	0.00078889	0.174791
cg04520340	chr1:2005132	PRKCZ;PRKCZ;PRKCZ	NM_001033581;NM_002744;NM_001033581	1stExon;Body;5'UTR	N_Shore	chr1:2005179-2005565	0.049668	0.000758867	0.174791
cg26069068	chr8:125741265	MTSS1	NM_014751	TSS1500	Island	chr8:125739685-125741266	0.0510192	0.000755364	0.174791
cg09160589	chr16:11654880	LITAF;LITAF;LITAF;LITAF	NM_001136473;NM_001136472;NR_024320;NM_004862	5'UTR;5'UTR;Body;5'UTR	Open Sea		0.0527101	0.0007757	0.174791
cg13607230	chr2:103352296	MFSD9	NM_032718	Body	N_Shore	chr2:103353138-103353414	0.0529715	0.000771325	0.174791
cg04324666	chr19:23386784			Intergenic	Island	chr19:23386649-23387069	0.0531826	0.000753015	0.174791
cg20872981	chr2:54710221	SPTBN1	NM_003128	5'UTR	Open Sea		0.053419	0.000781727	0.174791
cg01282906	chr19:37566286			Intergenic	N_Shelf	chr19:37568952-37569549	0.0537893	0.000791658	0.174791
cg08895618	chr5:149887008	NDST1	NM_001543	TSS1500	Open Sea		0.0543408	0.000773056	0.174791
cg01948201	chr2:64682236	HSPC159	NM_014181	Body	Island	chr2:64681011-64682237	0.0544426	0.000787231	0.174791
cg06574422	chr12:111181673	PPP1CC	NM_002710	TSS1500	S_Shore	chr12:111180006-111181028	0.055208	0.000792857	0.174791
cg17200810	chr3:171581058			Intergenic	Open Sea		0.0570827	0.000769616	0.174791
cg04726200	chr11:2930485	SLC22A18;SLC22A18	NM_183233;NM_002555	Body;Body	Island	chr11:2930289-2931093	0.0574467	0.000757384	0.174791
cg08770647	chr11:124768845	ROBO4	NM_019055	TSS1500	Open Sea		0.0574971	0.000792913	0.174791
cg16377679	chr5:58388744	PDE4D;PDE4D;PDE4D	NM_001165899;NM_001104631;NM_006203	Body;Body;Body	Open Sea		0.0596464	0.000776026	0.174791
cg03532331	chr16:4000474			Intergenic	Open Sea		0.060056	0.00075276	0.174791
cg09436375	chr6:42928200	GNMT	NM_018960	TSS1500	N_Shore	chr6:42928218-42928810	0.0606018	0.000759411	0.174791
cg23017915	chr3:149374535	WWTR1;WWTR1;WWTR1	NM_015472;NM_001168278;NM_001168280	Body;Body;Body	N_Shore	chr3:149374709-149376300	0.0610181	0.000756869	0.174791
cg21869609	chr19:2291613	LINGO3	NM_001101391	Body	Island	chr19:2289895-2291904	0.0614484	0.000779147	0.174791
cg23948204	chr5:145758586			Intergenic	Island	chr5:145758569-145758882	0.0618456	0.000766291	0.174791
cg08846079	chr1:110420044			Intergenic	Open Sea		0.062998	0.000766325	0.174791
cg03626672	chr2:237478664	CXCR7	NM_020311	5'UTR	S_Shore	chr2:237476311-237477263	0.0641431	0.000775888	0.174791
cg22361106	chr1:33909498			Intergenic	Open Sea		0.064459	0.000787641	0.174791
cg27233151	chr4:82057467	PRKG2	NM_006259	Body	Open Sea		0.06455	0.000756524	0.174791
cg09596674	chr3:46607350	LRRC2;LRRC2	NM_024750;NM_024512	5'UTR;5'UTR	Island	chr3:46607346-46607806	0.0656847	0.000755481	0.174791
cg04551630	chr5:90334399	GPR98;GPR98	NR_003149;NM_032119	Body;Body	Open Sea		0.065906	0.000751822	0.174791
cg13916835	chr17:2078431	SMG6;SMG6	NM_017575;NM_001170957	Body;Body	Open Sea		0.0661905	0.000757912	0.174791
cg17675088	chr5:93013224	FAM172A;FAM172A;FAM172A;FAM172A	NR_028080;NM_032042;NM_001163418;NM_001163417	Body;Body;Body;Body	Open Sea		0.0671873	0.000782518	0.174791
cg03050127	chr17:59413660	BCAS3;BCAS3	NM_001099432;NM_017679	Body;Body	Open Sea		0.0684686	0.000757409	0.174791
cg20548013	chr6:12887210	PHACTR1	NM_030948	Body	Open Sea		0.0711168	0.000765134	0.174791
cg14547726	chr6:116832794	FAM26E;BET3L	NM_153711;NM_001139444	TSS200;Body	Open Sea		0.073458	0.000791612	0.174791
cg09368485	chr6:29974022	HLA-J;NCRNA00171	NR_024240;NR_026751	Body;Body	N_Shore	chr6:29974220-29975369	0.0736868	0.000776594	0.174791
cg14789214	chr10:103589138	KCNIP2;KCNIP2;KCNIP2;KCNIP2;KCNIP2;KCNIP2;KCNIP2	NM_173195;NM_173191;NM_173193;NM_173194;NM_173192;NM_014591;NM_173197	Body;Body;Body;Body;Body;Body;Body	Island	chr10:103588913-103589254	0.0741961	0.000787022	0.174791
cg24598922	chr6:144143992	PHACTR2;PHACTR2;PHACTR2;PHACTR2	NM_001100164;NM_001100166;NM_014721;NM_001100165	Body;Body;Body;Body	Open Sea		0.077672	0.000753736	0.174791
cg24447042	chrX:128657893	SMARCA1;SMARCA1	NM_003069;NM_139035	TSS1500;TSS1500	S_Shore	chrX:128656851-128657406	0.0802156	0.000791219	0.174791
cg05973792	chr5:150138866	DCTN4;DCTN4;DCTN4	NM_016221;NM_001135644;NM_001135643	TSS1500;TSS1500;TSS1500	S_Shore	chr5:150138371-150138714	0.0802566	0.000783274	0.174791
cg11681428	chr5:1243949	SLC6A18	NM_182632	Body	Island	chr5:1243635-1243950	0.0846515	0.000745735	0.174791
cg15688713	chr3:99982392	TBC1D23	NM_018309	Body	S_Shelf	chr3:99979678-99980038	0.0851017	0.000745052	0.174791
cg18750087	chr10:43522143			Intergenic	Open Sea		0.0854897	0.000782537	0.174791
cg10503234	chr19:676739	FSTL3	NM_005860	Body	S_Shore	chr19:675671-675881	0.0857255	0.000753427	0.174791
cg23165541	chr15:64338164	DAPK2	NM_014326	5'UTR	Island	chr15:64338152-64338886	0.0863365	0.000756073	0.174791
cg19020855	chr17:41669266			Intergenic	Open Sea		0.0881332	0.000760271	0.174791
cg09522056	chr16:31830979			Intergenic	Island	chr16:31830660-31831188	0.0923538	0.000779392	0.174791
cg05529874	chr16:3356081	ZNF75A	NM_153028	5'UTR	S_Shore	chr16:3355020-3356012	0.101396	0.00078039	0.174791
cg07933893	chr12:34260737			Intergenic	Island	chr12:34260736-34261698	0.127598	0.000779804	0.174791
cg10460168	chr5:112198022	SRP19	NM_003135	Body	S_Shore	chr5:112196849-112197247	0.149354	0.000757135	0.174791
cg16236303	chr8:42397266	C8orf40;C8orf40;C8orf40;C8orf40;SLC20A2;C8orf40;C8orf40	NM_001135675;NM_001135674;NM_138436;NM_001135676;NM_006749;NM_001135674;NM_001135675	5'UTR;1stExon;5'UTR;5'UTR;TSS200;5'UTR;1stExon	S_Shore	chr8:42396235-42397195	0.0166916	0.00079518	0.174982
cg06830006	chr22:44258712	SULT4A1	NM_014351	TSS1500	S_Shore	chr22:44257942-44258612	0.0510741	0.000795329	0.174982
cg01735082	chr2:183719355	FRZB	NM_001463	Body	Open Sea		0.0587603	0.000796586	0.174982
cg18048405	chr17:27333617	SEZ6;SEZ6	NM_178860;NM_001098635	TSS1500;TSS1500	S_Shore	chr17:27332268-27333188	0.0776277	0.000796972	0.174982
cg05096637	chr2:121846490			Intergenic	Open Sea		0.080675	0.000796055	0.174982
cg13939462	chr6:36843324	PPIL1	NM_016059	TSS1500	S_Shore	chr6:36842308-36842845	0.0676603	0.000797868	0.175003
cg06026545	chr17:35656860	ACACA;ACACA;ACACA;ACACA;ACACA	NM_198839;NM_198837;NM_198838;NM_198834;NM_198836	Body;TSS200;TSS200;Body;Body	Open Sea		0.0609105	0.000798269	0.175004
cg19573859	chr5:140105089	VTRNA1-3	NR_026705	TSS1500	Open Sea		0.0332422	0.000800277	0.175006
cg08937380	chr1:55446131	TMEM61	NM_182532	TSS1500	Island	chr1:55446087-55446846	0.0418662	0.000799688	0.175006
cg05209584	chr5:127873283	FBN2	NM_001999	1stExon	Island	chr5:127872563-127874945	0.0428387	0.00080008	0.175006
cg11900210	chr18:34915648	BRUNOL4;BRUNOL4;BRUNOL4;BRUNOL4	NM_001025088;NM_020180;NM_001025089;NM_001025087	Body;Body;Body;Body	N_Shore	chr18:34916712-34916915	0.0445481	0.000799934	0.175006
cg09284708	chr6:39901897	MOCS1;MOCS1	NR_033233;NM_001075098	Body;Body	Island	chr6:39901852-39902299	0.046746	0.000799284	0.175006
cg15691325	chr2:172387940	CYBRD1;CYBRD1	NM_001127383;NM_024843	Body;Body	Open Sea		-0.0775076	0.000801415	0.175168
cg15373633	chrX:85403474	DACH2;DACH2;DACH2;DACH2	NM_053281;NM_001139514;NM_001139514;NM_053281	5'UTR;5'UTR;1stExon;1stExon	Island	chrX:85402943-85403877	0.0137936	0.000802903	0.175318
cg16617872	chr7:100774767	SERPINE1;SERPINE1	NM_001165413;NM_000602	Body;Body	Open Sea		-0.0560521	0.000804734	0.175457
cg16528585	chr14:65464312	FNTB	NM_002028	Body	Open Sea		-0.0376972	0.000805672	0.175457
cg01381367	chr11:72433551	ARAP1;ARAP1;ARAP1	NM_001040118;NM_001135190;NM_015242	Body;TSS200;TSS200	Open Sea		0.0385174	0.00080594	0.175457
cg26589025	chr4:186877601	SORBS2;SORBS2	NM_021069;NM_021069	5'UTR;1stExon	Open Sea		0.053953	0.0008051	0.175457
cg27582013	chr1:17290228	CROCC	NM_014675	Body	N_Shelf	chr1:17292904-17293115	0.0823272	0.00080411	0.175457
cg18346576	chr2:27938071			Intergenic	Open Sea		0.0892105	0.000805372	0.175457
cg10588962	chr17:46667587	LOC404266;LOC404266	NR_033201;NR_033202	TSS1500;TSS1500	N_Shore	chr17:46669434-46669811	-0.0443841	0.000809306	0.175559
cg01153166	chr15:96874702	NR2F2;NR2F2;NR2F2;NR2F2	NM_001145156;NM_021005;NM_001145155;NM_021005	TSS1500;1stExon;Body;5'UTR	Island	chr15:96873408-96877721	0.0255204	0.000809014	0.175559
cg08622677	chr12:3601306	PRMT8	NM_019854	Body	Island	chr12:3599966-3603008	0.0356953	0.00080798	0.175559
cg11011938	chr5:9545976	SEMA5A;SEMA5A	NM_003966;NM_003966	5'UTR;1stExon	Island	chr5:9544692-9546715	0.0386606	0.000807588	0.175559
cg14807565	chr10:94179972			Intergenic	N_Shore	chr10:94180315-94180754	0.0407701	0.00080802	0.175559
cg23357981	chr18:56887785	GRP;GRP;GRP	NM_001012512;NM_002091;NM_001012513	Body;Body;Body	S_Shore	chr18:56887091-56887665	0.0451349	0.00080961	0.175559
cg20550118	chr15:78633662	CRABP1	NM_004378	Body	Island	chr15:78633322-78634089	0.0481432	0.000808317	0.175559
cg10013501	chr1:25257813	RUNX3;RUNX3	NM_004350;NM_001031680	TSS1500;Body	Island	chr1:25255527-25259005	0.0665264	0.000808686	0.175559
cg19354746	chr22:50969673	TYMP;ODF3B;TYMP;TYMP	NM_001113756;NM_001014440;NM_001113755;NM_001953	TSS1500;Body;TSS1500;TSS1500	Island	chr22:50963608-50970768	0.0349624	0.00081086	0.17563
cg06883279	chr1:172801651			Intergenic	Open Sea		0.0397708	0.000810443	0.17563
cg00912738	chr8:1103240			Intergenic	N_Shore	chr8:1105083-1105435	0.058205	0.00081114	0.17563
cg27659622	chr6:108145539	SCML4	NM_198081	TSS200	Open Sea		-0.0445622	0.000811565	0.175635
cg24708861	chr8:97345601	PTDSS1	NM_014754	Body	Open Sea		0.0294882	0.000813575	0.175897
cg09100017	chr11:1929491			Intergenic	Open Sea		0.0685339	0.000816015	0.176171
cg09789426	chrX:102000698	BHLHB9;BHLHB9;BHLHB9;BHLHB9;BHLHB9;BHLHB9;BHLHB9;BHLHB9	NM_001142527;NM_001142525;NM_001142526;NM_030639;NM_001142528;NM_001142530;NM_001142524;NM_001142529	5'UTR;5'UTR;5'UTR;5'UTR;5'UTR;TSS1500;5'UTR;TSS1500	Island	chrX:102000689-102001558	0.0378963	0.000817355	0.176229
cg25070442	chr8:881586			Intergenic	Open Sea		0.0426955	0.000817522	0.176229
cg00938819	chr9:126807511			Intergenic	Island	chr9:126807510-126808181	0.0366346	0.000819101	0.176396
cg08815845	chr17:40020462	KLHL11	NM_018143	Body	N_Shore	chr17:40020980-40021924	0.0348514	0.000819901	0.176481
cg02799880	chr13:99630462	DOCK9;DOCK9;DOCK9;DOCK9	NM_015296;NM_001130049;NM_001130048;NM_001130050	Body;Body;TSS200;TSS200	Open Sea		0.0846162	0.000820621	0.17655
cg10009830	chrX:20134904	MAP7D2;MAP7D2;MAP7D2;MAP7D2	NM_001168467;NM_001168466;NM_001168465;NM_152780	TSS200;1stExon;1stExon;1stExon	Island	chrX:20134203-20135350	0.0259311	0.000823505	0.176607
cg00815325	chr19:5691899	LONP1	NM_004793	3'UTR	Island	chr19:5690127-5692213	0.0279662	0.000824109	0.176607
cg05085500	chr6:19692172			Intergenic	Island	chr6:19691910-19692305	0.0292224	0.000822829	0.176607
cg00534655	chr5:139492727	PURA	NM_005859	TSS1500	Island	chr5:139492723-139492966	0.0351996	0.000821925	0.176607
cg09744068	chr10:125732787			Intergenic	Island	chr10:125732220-125732843	0.0403514	0.000823967	0.176607
cg13027595	chr6:33283184	ZBTB22;TAPBP;TAPBP;TAPBP;ZBTB22	NM_005453;NM_003190;NM_172208;NM_172209;NM_001145338	Body;TSS1500;TSS1500;TSS1500;Body	Island	chr6:33282855-33283196	0.0581332	0.00082335	0.176607
cg18240528	chr1:205341305			Intergenic	Open Sea		0.0591548	0.000823579	0.176607
cg27426442	chr6:35181113	SCUBE3	NM_152753	TSS1500	Island	chr6:35181095-35182547	0.0420461	0.00082544	0.176805
cg26464446	chr7:27221557	HOXA11	NM_005523	3'UTR	S_Shore	chr7:27219309-27219750	0.0362789	0.000828259	0.177323
cg04138046	chr5:112608004	MCC;MCC	NM_002387;NM_001085377	Body;Body	Open Sea		-0.129729	0.000830116	0.177372
cg03314604	chr22:37956293	CDC42EP1	NM_152243	TSS200	Island	chr22:37956102-37957926	0.0418427	0.000830315	0.177372
cg19222156	chr6:31085034	CDSN;PSORS1C1	NM_001264;NM_014068	Body;5'UTR	Open Sea		0.0494551	0.000830512	0.177372
cg18569182	chr3:49894380	TRAIP	NM_005879	TSS1500	S_Shore	chr3:49893810-49894216	0.0581727	0.000830226	0.177372
cg27119919	chr11:60684332	TMEM109	NM_024092	5'UTR	S_Shelf	chr11:60681552-60682268	0.0621992	0.000829743	0.177372
cg19893929	chr2:16105823			Intergenic	Open Sea		-0.0313939	0.000833574	0.177526
cg07795968	chr20:42817380	JPH2;JPH2	NM_175913;NM_020433	TSS1500;TSS1500	Open Sea		-0.0299021	0.000832985	0.177526
cg15794798	chr2:192543258	OBFC2A;OBFC2A;OBFC2A	NR_024415;NM_001031716;NM_001031716	Body;1stExon;5'UTR	Island	chr2:192542573-192543329	-0.0246174	0.000832861	0.177526
cg19403377	chr17:53800225	TMEM100;TMEM100	NM_018286;NM_001099640	TSS200;5'UTR	Open Sea		0.0438904	0.000833664	0.177526
cg07645844	chr8:26722635	ADRA1A;ADRA1A;ADRA1A;ADRA1A;ADRA1A;ADRA1A;ADRA1A;ADRA1A	NM_033303;NM_033303;NM_033304;NM_033302;NM_033302;NM_000680;NM_033304;NM_000680	1stExon;5'UTR;1stExon;1stExon;5'UTR;5'UTR;5'UTR;1stExon	Island	chr8:26721642-26724566	0.05389	0.000832345	0.177526
cg22902089	chr11:46318223	CREB3L1	NM_052854	Body	S_Shore	chr11:46316875-46317485	0.0707683	0.00083216	0.177526
cg10238725	chr13:114308695	ATP4B	NM_000705	Body	Open Sea		0.0693937	0.000834159	0.177545
cg12060472	chr1:53387430	ECHDC2;ECHDC2	NM_018281;NM_018281	5'UTR;1stExon	Island	chr1:53386617-53387523	0.015628	0.000839442	0.17771
cg13228442	chr22:41763512	TEF;TEF	NM_001145398;NM_001145398	1stExon;5'UTR	Open Sea		0.0328244	0.000837135	0.17771
cg18734472	chr11:67326225			Intergenic	Open Sea		0.0435734	0.000839795	0.17771
cg23191801	chr10:118609728			Intergenic	S_Shore	chr10:118608599-118609377	0.0495827	0.0008356	0.17771
cg10273615	chr7:137489165	DGKI	NM_004717	Body	Open Sea		0.0498036	0.000836596	0.17771
cg22177286	chr2:231728967	ITM2C;ITM2C;ITM2C	NM_030926;NM_001012516;NM_001012514	TSS1500;TSS1500;TSS1500	N_Shore	chr2:231729631-231730821	0.0557235	0.000838204	0.17771
cg14382215	chr1:161169007	NDUFS2;ADAMTS4	NM_004550;NM_005099	TSS200;TSS200	N_Shelf	chr1:161171809-161172256	0.0596743	0.000839373	0.17771
cg27251412	chr21:45705740	AIRE	NM_000383	TSS200	Island	chr21:45705428-45706044	0.0649295	0.000839077	0.17771
cg07806797	chrX:152127816	ZNF185	NM_007150	Body	S_Shore	chrX:152127380-152127623	0.0655394	0.000836864	0.17771
cg12871285	chr17:76713379	CYTH1;CYTH1	NM_017456;NM_004762	Body;Body	Open Sea		0.0753356	0.000837495	0.17771
cg17937564	chr7:1250425			Intergenic	N_Shore	chr7:1250826-1251141	0.0379961	0.000841352	0.177765
cg23239444	chr6:34433320	PACSIN1	NM_020804	TSS1500	N_Shore	chr6:34433411-34434371	0.0409276	0.000842247	0.177765
cg11045255	chr6:169357310			Intergenic	Open Sea		0.0450569	0.000841736	0.177765
cg23184070	chr7:149156562	ZNF777	NM_015694	5'UTR	Island	chr7:149156561-149158080	0.0497341	0.000843159	0.177765
cg00196407	chr17:959496	ABR;ABR;ABR	NM_021962;NM_001092;NM_001159746	Body;Body;Body	Open Sea		0.0526008	0.000842535	0.177765
cg05897963	chr19:30157918	PLEKHF1	NM_024310	5'UTR	S_Shore	chr19:30156038-30156795	0.0540011	0.000843299	0.177765
cg10658197	chr22:40290752	ENTHD1	NM_152512	TSS1500	Open Sea		0.072353	0.000841431	0.177765
cg01484716	chr6:88494538			Intergenic	Open Sea		0.0760271	0.000841591	0.177765
cg09355528	chr10:71712830	COL13A1;COL13A1;COL13A1;COL13A1;COL13A1;COL13A1;COL13A1;COL13A1;COL13A1;COL13A1;COL13A1;COL13A1;COL13A1;COL13A1;COL13A1;COL13A1;COL13A1;COL13A1;COL13A1;COL13A1	NM_080798;NM_080809;NM_080800;NM_080811;NM_080810;NM_080799;NM_080813;NM_005203;NM_080815;NM_080807;NM_080801;NM_080808;NM_080814;NM_080802;NM_080812;NM_080805;NM_080806;NM_080804;NM_080803;NM_001130103	Body;Body;Body;Body;Body;Body;Body;Body;Body;Body;Body;Body;Body;Body;Body;Body;Body;Body;Body;Body	Open Sea		0.0650873	0.000844884	0.177843
cg13992678	chr1:160336590	NHLH1	NM_005598	TSS1500	Open Sea		0.0681456	0.000844487	0.177843
cg26446009	chr6:170604454			Intergenic	Island	chr6:170604411-170606479	-0.0249911	0.000846078	0.177923
cg21908344	chr17:17185060	COPS3	NM_003653	TSS1500	S_Shore	chr17:17183886-17184699	0.0794829	0.000845749	0.177923
cg03804128	chr16:635623			Intergenic	S_Shore	chr16:633867-634143	0.0361851	0.000847862	0.178127
cg14015015	chr6:35327915	PPARD;PPARD	NM_006238;NM_177435	5'UTR;5'UTR	Open Sea		0.0577693	0.000847825	0.178127
cg13667243	chr5:157001561	ADAM19	NM_033274	Body	Island	chr5:157001468-157001756	0.0791049	0.000848558	0.178188
cg14871736	chr3:139346734	NMNAT3	NM_178177	5'UTR	Open Sea		0.0584356	0.000849933	0.178392
cg00193668	chr9:35814283	HINT2	NM_032593	Body	N_Shore	chr9:35814649-35815119	0.0332754	0.000852348	0.178471
cg00053851	chr1:226270442			Intergenic	N_Shore	chr1:226270723-226271841	0.0468065	0.000852146	0.178471
cg01294327	chr19:2291373	LINGO3	NM_001101391	Body	Island	chr19:2289895-2291904	0.0681912	0.000851377	0.178471
cg11200656	chr17:75956447			Intergenic	S_Shore	chr17:75953890-75955952	0.060288	0.000853862	0.178532
cg19390582	chr19:16740428	MED26	NM_004831	TSS1500	S_Shore	chr19:16738315-16739679	0.0826577	0.000853597	0.178532
cg06024215	chr17:75210996	SEC14L1;SEC14L1;SEC14L1;SEC14L1;SEC14L1	NM_003003;NM_001143999;NM_001143998;NM_001144001;NM_001039573	3'UTR;3'UTR;3'UTR;3'UTR;Body	S_Shore	chr17:75209459-75209672	0.0328437	0.000855191	0.178555
cg23124451	chr22:39548131	CBX7	NM_175709	Body	Island	chr22:39548102-39548432	0.0666014	0.000854463	0.178555
cg08822523	chr4:91156290	FAM190A;FAM190A;FAM190A	NM_001145065;NM_207491;NM_207491	5'UTR;1stExon;5'UTR	Open Sea		0.0715975	0.000854835	0.178555
cg05785481	chr1:38509934	POU3F1;POU3F1	NM_002699;NM_002699	3'UTR;1stExon	N_Shore	chr1:38510102-38513642	-0.0682339	0.000856245	0.17869
cg25598685	chr11:42617544			Intergenic	Open Sea		0.0673681	0.000856732	0.178706
cg21201109	chr19:11307090	KANK2	NM_001136191	5'UTR	N_Shore	chr19:11307495-11308276	0.056521	0.000858093	0.178905
cg05299793	chr14:63512588	KCNH5;KCNH5;KCNH5	NM_172376;NM_172375;NM_139318	5'UTR;TSS1500;TSS1500	Island	chr14:63512022-63512996	0.0201401	0.000862409	0.178915
cg15086279	chr1:22352348	HSPC157;HSPC157	NR_023918;NR_023919	Body;Body	S_Shore	chr1:22351917-22352194	0.026326	0.000862567	0.178915
cg04539476	chr14:23351487	REM2	NM_173527	TSS1500	Open Sea		0.0320092	0.000859608	0.178915
cg09424566	chr7:128981604	AHCYL2;AHCYL2	NM_001130720;NM_015328	Body;Body	Open Sea		0.0465259	0.000860165	0.178915
cg13223227	chrX:43741310	MAOB	NM_000898	Body	Island	chrX:43741299-43741827	0.0517843	0.000862412	0.178915
cg08809361	chr9:138192215			Intergenic	N_Shore	chr9:138193484-138193805	0.054333	0.000859997	0.178915
cg19199677	chr8:139613769	COL22A1	NM_152888	Body	Open Sea		0.0596249	0.000860821	0.178915
cg13718729	chr9:140056619	GRIN1;GRIN1;GRIN1	NM_000832;NM_007327;NM_021569	Body;Body;Body	Island	chr9:140056283-140057837	0.0759011	0.000862626	0.178915
cg26291600	chr10:45923705	ALOX5	NM_000698	Body	S_Shore	chr10:45922831-45923375	0.0827074	0.000861239	0.178915
cg18335607	chr5:172755413	STC2;STC2	NM_003714;NM_003714	5'UTR;1stExon	Island	chr5:172754056-172757098	0.025802	0.000863255	0.17896
cg02154252	chr1:79472532	ELTD1	NM_022159	TSS200	Island	chr1:79472281-79472537	0.075431	0.000863714	0.178971
cg05337137	chr4:6223463			Intergenic	N_Shore	chr4:6223566-6224224	0.0233717	0.000865648	0.179033
cg12373084	chr9:12775700	C9orf150;C9orf150	NM_203403;NM_203403	1stExon;5'UTR	Island	chr9:12775486-12775813	0.0252775	0.000864964	0.179033
cg00919857	chr15:52043258	TMOD2;TMOD2;LYSMD2	NM_014548;NM_001142885;NM_001143917	TSS1500;TSS1500;5'UTR	N_Shore	chr15:52043422-52044447	0.0335593	0.000864766	0.179033
cg14202146	chr10:104182414	FBXL15	NM_024326	Body	S_Shore	chr10:104180478-104182042	0.0198279	0.000867036	0.179216
cg03330762	chr19:49686116	TRPM4	NM_017636	Body	Island	chr19:49685863-49686233	0.0544361	0.000867348	0.179216
cg09279240	chr2:180726252	ZNF385B;MIR1258	NM_152520;NR_031659	TSS200;TSS1500	Island	chr2:180725717-180726465	0.0350338	0.000869196	0.17926
cg06332304	chr10:126782397	CTBP2;CTBP2	NM_001083914;NM_001329	5'UTR;5'UTR	Open Sea		0.0409906	0.00086916	0.17926
cg09056317	chr19:36607008	TBCB;POLR2I	NM_001281;NM_006233	Body;TSS1500	S_Shore	chr19:36604359-36606906	0.0424117	0.00086866	0.17926
cg08538258	chr21:46706820	POFUT2;POFUT2;LOC642852;POFUT2	NR_004858;NM_015227;NR_026943;NM_133635	Body;Body;TSS1500;Body	Island	chr21:46706691-46707049	0.0636272	0.000869116	0.17926
cg27305304	chr2:216878345	MREG;MREG	NM_018000;NM_018000	5'UTR;1stExon	Island	chr2:216877899-216878352	0.0216145	0.000872616	0.179374
cg08853304	chr5:172030548			Intergenic	Open Sea		0.0625183	0.000871292	0.179374
cg15393585	chr17:79275309			Intergenic	Open Sea		0.0753246	0.000872117	0.179374
cg25610515	chr1:23495577	LUZP1;LUZP1	NM_033631;NM_001142546	TSS1500;TSS1500	Open Sea		0.0759463	0.000870727	0.179374
cg02073081	chr3:11732893	VGLL4	NM_014667	Body	Open Sea		0.0924116	0.000871011	0.179374
cg15123573	chr5:176827082			Intergenic	Island	chr5:176827081-176827754	0.0647528	0.000873997	0.17949
cg13264672	chr7:39993440	CDK13;CDK13	NM_031267;NM_003718	Body;Body	S_Shore	chr7:39988922-39991612	0.0897175	0.000873649	0.17949
cg24364144	chr1:67875067	SERBP1;SERBP1;SERBP1;SERBP1	NM_001018067;NM_001018069;NM_001018068;NM_015640	3'UTR;3'UTR;3'UTR;3'UTR	Open Sea		0.0456822	0.000875226	0.179658
cg10774361	chr4:83483487	TMEM150C	NM_001080506	TSS1500	S_Shore	chr4:83482744-83483091	0.0342974	0.000877193	0.179812
cg27129724	chr6:53217374			Intergenic	S_Shelf	chr6:53212617-53214043	0.0550582	0.00087687	0.179812
cg23016734	chr3:77088563	ROBO2	NM_002942	TSS1500	Island	chr3:77088498-77089198	0.0327053	0.000877754	0.179839
cg02174341	chr10:13276466	UCMA	NM_145314	TSS200	Open Sea		0.0485446	0.00087816	0.179839
cg13152501	chr7:98626398	SMURF1;SMURF1	NM_020429;NM_181349	3'UTR;3'UTR	Open Sea		-0.0492065	0.000878883	0.179904
cg04854972	chr17:61627362	DCAF7	NM_005828	TSS1500	Island	chr17:61627221-61628290	0.0178067	0.000882265	0.180012
cg05658487	chr5:1887583			Intergenic	Island	chr5:1881924-1887743	0.0282245	0.00088247	0.180012
cg05768620	chr11:71752971	NUMA1	NM_006185	5'UTR	Open Sea		0.0361896	0.000880523	0.180012
cg06616081	chr15:77336938	TSPAN3;TSPAN3;TSPAN3	NM_001168412;NM_198902;NM_005724	3'UTR;3'UTR;3'UTR	Open Sea		0.0520205	0.000882632	0.180012
cg20455092	chr5:42508024	GHR	NM_000163	5'UTR	Open Sea		0.0580152	0.000881286	0.180012
cg12687767	chr20:19870109	RIN2	NM_018993	TSS200	Open Sea		0.0599176	0.000881178	0.180012
cg09478002	chr2:71944165			Intergenic	Open Sea		0.0796898	0.000882696	0.180012
cg06391199	chr2:209271661	PTH2R;PTH2R	NM_005048;NM_005048	1stExon;5'UTR	Island	chr2:209271337-209271987	0.0313484	0.000884843	0.180151
cg11530995	chr15:68497992	CALML4;CALML4;CALML4;CALML4	NM_033429;NM_033429;NM_001031733;NM_001031733	1stExon;5'UTR;5'UTR;1stExon	Open Sea		0.0345348	0.000885231	0.180151
cg27638815	chr19:15662578	CYP4F22	NM_173483	3'UTR	S_Shore	chr19:15662113-15662358	0.0501493	0.000885433	0.180151
cg18609891	chr6:32729647	HLA-DQB2	NR_003937	Body	Island	chr6:32729342-32729877	0.0933457	0.000884517	0.180151
cg22618878	chr6:27156656			Intergenic	Open Sea		0.0189191	0.000887575	0.180315
cg05898524	chr1:156083276	LMNA;LMNA;LMNA	NM_170708;NM_005572;NM_170707	TSS1500;TSS1500;TSS1500	N_Shore	chr1:156084486-156085097	0.0525627	0.000887746	0.180315
cg03046611	chr3:55340399			Intergenic	Open Sea		0.056113	0.000887884	0.180315
cg07405810	chr5:45649048	HCN1	NM_021072	Body	Open Sea		0.0352121	0.000890403	0.180576
cg12405048	chr12:112074086			Intergenic	Open Sea		0.0419401	0.000891928	0.180662
cg17033287	chr1:3056542	PRDM16;PRDM16	NM_022114;NM_199454	Body;Body	Island	chr1:3056541-3056772	0.0487335	0.00089192	0.180662
cg17556406	chr6:129959739	ARHGAP18	NM_033515	Body	Open Sea		0.0682244	0.000892064	0.180662
cg16209860	chr20:62340198	ARFRP1;ZGPAT;ZGPAT;ZGPAT;ARFRP1	NM_001134758;NM_181485;NM_032527;NM_001083113;NM_003224	TSS1500;Body;Body;Body;TSS1500	Island	chr20:62338659-62340274	0.0506197	0.000893942	0.180875
cg08632810	chr8:141609470	EIF2C2;EIF2C2	NM_012154;NM_001164623	Body;Body	Open Sea		-0.040845	0.000895652	0.181073
cg09825845	chr15:41245510	CHAC1;CHAC1	NM_001142776;NM_024111	TSS200;TSS200	Island	chr15:41244885-41246004	0.02672	0.000896238	0.181073
cg05700789	chr16:3999569			Intergenic	Open Sea		0.0459161	0.000896344	0.181073
cg00660989	chr14:45432516	KLHL28;FAM179B	NM_017658;NM_015091	TSS1500;1stExon	S_Shore	chr14:45431628-45432115	0.105639	0.000896575	0.181073
cg21921474	chr1:27287181	C1orf172	NM_152365	TSS1500	S_Shore	chr1:27286065-27287101	0.0334428	0.000897243	0.181109
cg01310118	chr6:168855168	SMOC2;SMOC2	NM_022138;NM_001166412	Body;Body	Open Sea		-0.0247409	0.000900157	0.181364
cg15318396	chr21:38593284			Intergenic	Island	chr21:38592987-38593674	0.0241874	0.000902994	0.181364
cg14557825	chr1:9551398			Intergenic	N_Shelf	chr1:9555379-9555652	0.0307803	0.000901673	0.181364
cg18537617	chr5:156729852	CYFIP2;CYFIP2;CYFIP2	NM_001037333;NM_014376;NM_001037332	Body;Body;Body	Open Sea		0.0382083	0.000903533	0.181364
cg08679180	chr11:73034459	ARHGEF17	NM_014786	Body	Open Sea		0.0427744	0.00090068	0.181364
cg18133072	chr1:28287782	XKR8	NM_018053	Body	S_Shore	chr1:28286019-28286838	0.0429229	0.000903302	0.181364
cg03812546	chr12:118728016	TAOK3	NM_016281	5'UTR	Open Sea		0.0466206	0.000905047	0.181364
cg17385437	chrX:54523049	FGD1	NM_004463	TSS1500	S_Shore	chrX:54521445-54522749	0.0613888	0.000901939	0.181364
cg20530613	chr3:99440673	COL8A1;MIR548G;COL8A1	NM_001850;NR_031662;NM_020351	5'UTR;Body;5'UTR	Open Sea		0.063235	0.000899506	0.181364
cg06962918	chr7:18127112			Intergenic	S_Shore	chr7:18125914-18127009	0.0983404	0.000902606	0.181364
cg06161540	chr16:1361806	UBE2I;UBE2I;UBE2I;UBE2I	NM_194260;NM_194259;NM_003345;NM_194261	5'UTR;5'UTR;5'UTR;5'UTR	S_Shore	chr16:1358729-1360232	0.120486	0.00090278	0.181364
cg11580525	chr11:118022923	SCN4B;SCN4B	NM_001142348;NM_174934	Body;Body	N_Shore	chr11:118023352-118024194	0.0618012	0.000907033	0.181596
cg26465611	chr5:126626719	MEGF10;MEGF10	NM_032446;NM_032446	5'UTR;1stExon	Island	chr5:126626053-126626901	0.0450241	0.000908316	0.181702
cg00292568	chr5:64065454	SFRS12IP1;SDCCAG10	NM_173829;NM_005869	TSS1500;Body	S_Shore	chr5:64064243-64064538	0.0461535	0.000909221	0.181702
cg16640865	chr11:72301558	PDE2A;PDE2A;PDE2A;PDE2A	NM_001143839;NR_026572;NM_001146209;NM_002599	Body;Body;Body;Body	Island	chr11:72301302-72301746	-0.0670022	0.000911248	0.181859
cg21832906	chr1:221785710			Intergenic	Open Sea		0.0325111	0.000910652	0.181859
cg22523852	chr15:27112049	GABRA5;GABRA5;GABRA5	NM_000810;NM_001165037;NM_000810	5'UTR;TSS1500;1stExon	Island	chr15:27112030-27113479	0.0154439	0.000912172	0.18191
cg20884298	chr13:46190037	FAM194B	NM_182542	TSS200	Open Sea		0.030517	0.000913491	0.18191
cg04008913	chr3:43327465	SNRK;SNRK	NM_017719;NM_001100594	TSS1500;TSS1500	N_Shore	chr3:43327698-43328310	0.0419764	0.000913995	0.18191
cg09355008	chr1:221165593			Intergenic	Open Sea		0.0478096	0.000913518	0.18191
cg06618298	chr5:16913076	MYO10	NM_012334	Body	Open Sea		0.0730727	0.000913912	0.18191
cg05629195	chr3:183903129	ABCF3	NM_018358	TSS1500	N_Shore	chr3:183903386-183904495	0.0812768	0.000913737	0.18191
cg06617335	chr15:78286905	LOC91450	NR_026998	TSS1500	Open Sea		0.0539731	0.000915299	0.182043
cg17033080	chr2:217508851	IGFBP2	NM_000597	Body	Open Sea		0.0726341	0.00091549	0.182043
cg00582628	chr8:54764515	RGS20	NM_170587	1stExon	Open Sea		0.0522348	0.00091608	0.182077
cg11152302	chr14:24867472	NYNRIN	NM_025081	TSS1500	N_Shore	chr14:24868163-24868590	0.0522715	0.000917208	0.182219
cg17855595	chr1:249148077	ZNF692;ZNF692	NM_017865;NM_001136036	Body;Body	Open Sea		-0.0352498	0.000919488	0.182224
cg05151185	chr11:45827271	SLC35C1;SLC35C1;SLC35C1;SLC35C1	NM_001145266;NM_001145265;NM_018389;NM_018389	5'UTR;5'UTR;5'UTR;1stExon	S_Shore	chr11:45825615-45826872	0.047526	0.000920534	0.182224
cg03485669	chr8:13016635	DLC1	NM_182643	Body	Open Sea		0.0562561	0.000919087	0.182224
cg24396429	chr2:40739661	SLC8A1	NM_001112802	TSS200	Open Sea		0.0787625	0.00092056	0.182224
cg00469856	chr2:71017557	FIGLA	NM_001004311	1stExon	Island	chr2:71017028-71017976	0.0194705	0.000923307	0.182296
cg03113475	chr19:12833063	TNPO2;TNPO2;TNPO2;TNPO2	NM_001136196;NM_013433;NM_001136195;NM_013433	5'UTR;1stExon;5'UTR;5'UTR	N_Shore	chr19:12833104-12833574	0.0342313	0.000921466	0.182296
cg19716018	chr19:1438056	RPS15	NM_001018	TSS1500	N_Shore	chr19:1438287-1438869	0.0405096	0.00092269	0.182296
cg00394658	chr11:48001669	PTPRJ;PTPRJ	NM_001098503;NM_002843	TSS1500;TSS1500	Island	chr11:48001604-48003170	0.0457314	0.000923715	0.182296
cg21523601	chr5:3269793			Intergenic	Open Sea		0.0643105	0.000923834	0.182296
cg00590139	chr16:7354254	A2BP1;A2BP1;A2BP1	NM_001142334;NM_001142333;NM_018723	Body;Body;Body	N_Shore	chr16:7354333-7354608	0.0168245	0.000925814	0.182562
cg04731544	chr19:49004834	LMTK3	NM_001080434	Body	Island	chr19:49004513-49004880	0.0640086	0.000926013	0.182562
cg07854959	chr17:47093489	IGF2BP1;IGF2BP1	NM_006546;NM_001160423	Body;Body	S_Shore	chr17:47091037-47091567	0.043519	0.000927821	0.182803
cg00697286	chr17:67557527			Intergenic	Open Sea		0.0590638	0.000928068	0.182803
cg01418188	chr11:3145609	OSBPL5;OSBPL5;OSBPL5	NM_020896;NM_001144063;NM_145638	Body;Body;Body	S_Shelf	chr11:3141642-3141877	0.0501983	0.000928826	0.18287
cg13556934	chr1:179553141			Intergenic	N_Shelf	chr1:179555401-179555770	-0.0187994	0.000931016	0.183138
cg01582947	chr7:149156500	ZNF777	NM_015694	5'UTR	N_Shore	chr7:149156561-149158080	0.0508764	0.000931438	0.183138
cg04990210	chr17:3558661	CTNS;CTNS	NM_001031681;NM_004937	Body;Body	Open Sea		0.0200416	0.000931997	0.183165
cg20487152	chr13:99095054	FARP1	NM_005766	Body	Open Sea		-0.0720784	0.000936391	0.183222
cg06019726	chr5:133897654	PHF15	NM_015288	Body	Open Sea		0.0320557	0.000934941	0.183222
cg21738443	chr12:12473531			Intergenic	Open Sea		0.0357326	0.000935788	0.183222
cg11496778	chr11:3225076			Intergenic	Island	chr11:3224524-3225077	0.0358988	0.000935992	0.183222
cg05235171	chr11:117958104	TMPRSS4;TMPRSS4	NM_001083947;NM_019894	Body;Body	Open Sea		0.0513748	0.000937524	0.183222
cg25894160	chr20:24974513	C20orf3	NM_020531	TSS1500	S_Shore	chr20:24972665-24973700	0.0540846	0.000935892	0.183222
cg17328839	chr1:64127751			Intergenic	Open Sea		0.0569957	0.000937991	0.183222
cg05885577	chr10:104597359	CYP17A1	NM_000102	TSS200	Open Sea		0.0644069	0.000935429	0.183222
cg05004973	chr17:75905560			Intergenic	Open Sea		0.0671872	0.000936902	0.183222
cg18825594	chr2:10184650	KLF11	NM_003597	Body	Island	chr2:10182635-10184702	0.0729123	0.000934264	0.183222
cg17514558	chr5:140621375	PCDHB19P	NR_001282	Body	Island	chr5:140620864-140621698	0.0965856	0.000938134	0.183222
cg05589046	chr3:13742034	LOC285375	NR_027103	Body	Open Sea		0.100242	0.000938947	0.183299
cg15697257	chr5:150020212	SYNPO;SYNPO;SYNPO;SYNPO;SYNPO;SYNPO	NM_007286;NM_007286;NM_001109974;NM_001166208;NM_001109974;NM_001166209	1stExon;5'UTR;5'UTR;Body;1stExon;Body	Open Sea		0.0464818	0.000940971	0.183449
cg24535475	chr12:7167900	C1S;C1S	NM_001734;NM_201442	TSS200;TSS200	Open Sea		0.0518434	0.000940845	0.183449
cg11599981	chr19:6475902	DENND1C	NM_024898	Body	Island	chr19:6475222-6475998	0.0631617	0.000940141	0.183449
cg12459932	chr1:25292018	RUNX3	NM_001031680	TSS1500	Open Sea		-0.0557934	0.000942237	0.183451
cg14143752	chr11:3915742	STIM1	NM_003156	Body	Open Sea		0.03932	0.000942103	0.183451
cg05584070	chr13:111329221	CARS2	NM_024537	Body	N_Shore	chr13:111331166-111331373	-0.0587458	0.000953057	0.183454
cg14651518	chr3:50313693	SEMA3B;SEMA3B	NM_001005914;NM_004636	Body;Body	Island	chr3:50312687-50314419	-0.0399023	0.000954806	0.183454
cg09877164	chr20:30326868	TPX2	NM_012112	TSS200	N_Shore	chr20:30326913-30327430	0.0223378	0.000952267	0.183454
cg08151731	chr15:48938576	FBN1	NM_000138	TSS1500	Island	chr15:48936810-48938577	0.023031	0.000951965	0.183454
cg19277288	chr6:33216268			Intergenic	Island	chr6:33216103-33217463	0.0265612	0.000954244	0.183454
cg24458009	chr12:47472775	AMIGO2;AMIGO2	NM_001143668;NM_181847	Body;Body	N_Shore	chr12:47473177-47474120	0.0287272	0.000950416	0.183454
cg02670686	chr16:57125674	CPNE2	NM_152727	TSS1500	N_Shore	chr16:57126044-57127110	0.0322663	0.000951572	0.183454
cg01344273	chr4:110223040	COL25A1;COL25A1	NM_198721;NM_032518	Body;Body	Island	chr4:110222970-110224257	0.0327246	0.000949169	0.183454
cg22079747	chr2:228736145	WDR69	NM_178821	TSS200	N_Shore	chr2:228736230-228736544	0.0384357	0.000949211	0.183454
cg19986126	chr20:60529384	MIR1257	NR_031658	TSS1500	Open Sea		0.0399869	0.000949481	0.183454
cg12614318	chr10:120354785	PRLHR	NM_004248	5'UTR	Island	chr10:120353692-120355821	0.0442372	0.000952416	0.183454
cg23886216	chr14:92673517			Intergenic	Open Sea		0.0457666	0.000953318	0.183454
cg21164975	chr6:41567658	FOXP4;FOXP4;FOXP4	NM_001012426;NM_001012427;NM_138457	3'UTR;3'UTR;3'UTR	Open Sea		0.0459719	0.000947412	0.183454
cg23575732	chr11:43701083	HSD17B12	NM_016142	TSS1500	N_Shore	chr11:43702016-43702597	0.0475923	0.000953015	0.183454
cg25598376	chr3:15084348	NR2C2	NM_003298	Body	Open Sea		0.0527286	0.000950392	0.183454
cg22184944	chr17:79031091	BAIAP2;BAIAP2;BAIAP2;BAIAP2	NM_017450;NM_006340;NM_001144888;NM_017451	Body;Body;Body;Body	Open Sea		0.0530919	0.00094711	0.183454
cg25220769	chr1:6094205	KCNAB2;KCNAB2	NM_003636;NM_172130	5'UTR;5'UTR	Open Sea		0.0531366	0.000946846	0.183454
cg20998791	chr6:33280228	TAPBP;TAPBP;TAPBP	NM_172209;NM_003190;NM_172208	Body;Body;Body	N_Shore	chr6:33281112-33281827	0.0545728	0.000949905	0.183454
cg22760304	chr19:14607597	GIPC1;GIPC1;GIPC1;GIPC1;GIPC1;GIPC1	NM_202468;NM_202470;NM_005716;NM_202467;NM_202494;NM_202469	TSS1500;TSS1500;TSS1500;TSS1500;TSS1500;TSS1500	S_Shore	chr19:14606709-14607385	0.0571402	0.000954372	0.183454
cg12544243	chr19:1005641	GRIN3B	NM_138690	Body	N_Shore	chr19:1007551-1012222	0.0575417	0.000948976	0.183454
cg01397521	chr2:232546381			Intergenic	S_Shore	chr2:232545347-232546143	0.0589908	0.000944549	0.183454
cg21940640	chr7:56160893	PHKG1	NM_006213	TSS1500	Open Sea		0.0608537	0.000954754	0.183454
cg09260634	chr19:47778717	PRR24;PRR24	NM_178511;NM_178511	3'UTR;1stExon	Island	chr19:47776370-47778740	0.061362	0.000945018	0.183454
cg06630771	chr12:24913804			Intergenic	Open Sea		0.0633411	0.000949819	0.183454
cg15200445	chr19:3698926	PIP5K1C	NM_012398	Body	N_Shore	chr19:3699950-3700616	0.0697646	0.00094752	0.183454
cg26504110	chr19:41130041	LTBP4;LTBP4;LTBP4	NM_001042545;NM_001042544;NM_003573	Body;Body;Body	Island	chr19:41129847-41130112	0.0740359	0.000946656	0.183454
cg10915739	chr21:34405733			Intergenic	Island	chr21:34405577-34406538	0.0830017	0.000943287	0.183454
cg26301489	chr17:45912037	LRRC46	NM_033413	Body	S_Shelf	chr17:45908784-45909067	0.043937	0.000955764	0.183458
cg06414073	chr12:100967130	GAS2L3	NM_174942	TSS1500	N_Shore	chr12:100967293-100967845	0.0466831	0.000956499	0.183458
cg17301987	chr6:5752667	FARS2	NM_006567	Body	Open Sea		0.0500204	0.000956224	0.183458
cg05830425	chr13:21654356			Intergenic	Open Sea		0.0526012	0.000956251	0.183458
cg25964035	chr6:30021725	NCRNA00171	NR_026751	Body	Open Sea		0.0297031	0.000958646	0.18355
cg25514273	chr13:70681804	KLHL1;ATXN8OS	NM_020866;NR_002717	1stExon;Body	Island	chr13:70681732-70682219	0.0373457	0.000958654	0.18355
cg05654164	chr1:85725892	C1orf52;C1orf52	NM_198077;NR_024113	TSS1500;TSS1500	S_Shore	chr1:85724701-85725524	0.0795726	0.00095748	0.18355
cg23004960	chr7:101268430	MYL10	NM_138403	Body	Open Sea		0.0431083	0.000959556	0.183643
cg23141333	chr1:115212619	DENND2C;DENND2C	NM_198459;NM_198459	1stExon;5'UTR	Island	chr1:115212239-115212985	0.0187312	0.000962547	0.18394
cg22633936	chr10:82300588	SH2D4B;SH2D4B;SH2D4B	NM_207372;NM_001145719;NM_001145719	Body;1stExon;5'UTR	Open Sea		0.0599915	0.000962363	0.18394
cg11589567	chr1:175570022	TNR	NM_003285	5'UTR	S_Shore	chr1:175568376-175568808	-0.0514123	0.000964972	0.184084
cg24906420	chr12:133133512	FBRSL1	NM_001142641	Body	N_Shore	chr12:133135293-133135722	-0.0354792	0.000972237	0.184084
cg03950000	chr1:160617327	SLAMF1	NM_003037	TSS1500	Open Sea		-0.0290818	0.000970002	0.184084
cg07565505	chr5:1887300			Intergenic	Island	chr5:1881924-1887743	0.0177306	0.000970033	0.184084
cg17772342	chr5:134871686	NEUROG1	NM_006161	TSS200	Island	chr5:134870740-134872051	0.02663	0.000966967	0.184084
cg17314000	chr5:178594447	ADAMTS2;ADAMTS2	NM_021599;NM_014244	Body;Body	Island	chr5:178593903-178594656	0.029106	0.000970442	0.184084
cg03606772	chr1:152487856	CRCT1	NM_019060	5'UTR	N_Shore	chr1:152487978-152488270	0.0319999	0.000973007	0.184084
cg22995959	chr14:59931024	GPR135	NM_022571	1stExon	Island	chr14:59930634-59932251	0.0356316	0.000968683	0.184084
cg14068328	chr6:85474087	TBX18	NM_001080508	TSS200	Island	chr6:85472702-85474132	0.0446728	0.00097381	0.184084
cg10084902	chr5:167957046	FBLL1	NR_024356	Body	Island	chr5:167956219-167957371	0.0461529	0.000967545	0.184084
cg10866062	chr17:72358370	BTBD17	NM_001080466	TSS1500	S_Shelf	chr17:72356096-72356327	0.0509427	0.000971338	0.184084
cg24686322	chr17:47633560			Intergenic	N_Shore	chr17:47633685-47633893	0.0521015	0.00097355	0.184084
cg19695041	chr8:38615330	TACC1	NM_001146216	5'UTR	S_Shore	chr8:38614414-38615236	0.0547753	0.000968552	0.184084
cg14630032	chr3:148898124	CP	NM_000096	Body	Open Sea		0.0557449	0.000974037	0.184084
cg04194821	chr14:34407432	EGLN3	NM_022073	Body	Open Sea		0.057101	0.00096745	0.184084
cg10115075	chr16:46461709			Intergenic	Island	chr16:46461370-46462886	0.0601327	0.000965104	0.184084
cg11594299	chr7:4924002	RADIL	NM_018059	TSS1500	S_Shore	chr7:4922707-4923576	0.0642858	0.000966149	0.184084
cg00588499	chr4:24227960			Intergenic	Open Sea		0.0715218	0.000972894	0.184084
cg08531140	chr11:67143062	LOC100130987;CLCF1	NR_024469;NM_001166212	Body;TSS1500	S_Shore	chr11:67139887-67141146	0.0735756	0.000967157	0.184084
cg09912793	chr12:9066382	PHC1	NM_004426	TSS1500	N_Shore	chr12:9066946-9067480	0.0762876	0.000972254	0.184084
cg16854876	chr4:40752947	NSUN7	NM_024677	Body	S_Shore	chr4:40751842-40752493	0.076497	0.000973452	0.184084
cg23904955	chr10:101282759			Intergenic	Island	chr10:101282725-101282934	0.0888063	0.000972552	0.184084
cg02008416	chr1:55445880	TMEM61	NM_182532	TSS1500	N_Shore	chr1:55446087-55446846	0.137846	0.000972488	0.184084
cg13782919	chr9:93588842	SYK;SYK;SYK;SYK	NR_024156;NM_001135052;NM_003177;NR_024155	Body;5'UTR;5'UTR;TSS1500	Open Sea		-0.0282795	0.000974801	0.184149
cg14074174	chr19:7986206	SNAPC2;SNAPC2	NR_030717;NM_003083	Body;Body	S_Shore	chr19:7985065-7985390	0.0456793	0.000976187	0.184331
cg03983647	chr5:31194330	CDH6	NM_004932	5'UTR	Island	chr5:31193952-31194419	0.0296956	0.000977356	0.184463
cg12782180	chr7:127880932	LEP	NM_000230	TSS1500	Island	chr7:127880750-127881375	0.0845516	0.000977726	0.184463
cg14993439	chr19:4909175	UHRF1;UHRF1	NM_001048201;NM_013282	TSS1500;TSS1500	N_Shore	chr19:4909262-4910256	0.0394108	0.000979108	0.184597
cg04927537	chr17:76976091	LGALS3BP	NM_005567	TSS200	Open Sea		0.0551445	0.000979496	0.184597
cg13924015	chr9:107911118			Intergenic	Open Sea		0.0695992	0.000979698	0.184597
cg02482001	chr17:6338476	AIPL1;AIPL1;AIPL1;AIPL1;AIPL1;AIPL1	NM_001033055;NM_001033054;NM_014336;NM_001033055;NM_014336;NM_001033054	1stExon;5'UTR;1stExon;5'UTR;5'UTR;1stExon	Open Sea		0.0446156	0.000980816	0.184609
cg26791148	chr15:82374456			Intergenic	Open Sea		0.0533222	0.000980691	0.184609
cg16244634	chrX:129113524			Intergenic	N_Shore	chrX:129113845-129118029	0.0605664	0.00098145	0.184609
cg13481638	chr11:91957660			Intergenic	Island	chr11:91957635-91960290	0.0195464	0.000983087	0.184644
cg11700230	chr6:33159353	COL11A2;COL11A2;COL11A2;COL11A2	NM_080679;NM_080681;NM_080680;NM_001163771	Body;Body;Body;Body	N_Shore	chr6:33159991-33160263	0.0529404	0.000984162	0.184644
cg16730908	chr18:43652592	PSTPIP2	NM_024430	TSS1500	S_Shore	chr18:43651796-43652455	0.0537789	0.000983616	0.184644
cg15645660	chr1:55247356	TTC22	NM_001114108	Body	Island	chr1:55246742-55247519	0.0660869	0.000982892	0.184644
[truncated: 3,528 more rows]
