# Supplementary material for: Epigenome-wide DNA methylation profiling of periprostatic adipose tissue in prostate cancer patients with excess adiposity—a pilot study
Source: Clin Epigenetics. 2018 Apr 17;10:54. doi: 10.1186/s13148-018-0490-3 (PMC5904983; doi:10.1186/s13148-018-0490-3)
Supplement: Supplementary file 4 — Table S2. Distribution of differentially methylated CpG sites in relation to the nearest gene regions. The table shows the distribution of DMCs according to the relation to the nearest gene regions. (XLSX 11 kb) [file 13148_2018_490_MOESM4_ESM.xlsx]

## Sheet: Sheet1
Supplymentary Table 2. Distribution of Differentially Methylated CpG sites in relation to nearest gene region (P<0.05)
Relation to gene region	All Evaluated CpGs (n=438,458)			Hypermethylated CpGs (n=4,985)			Hypomethylated CpGs (n=541)			Hypermethylated:All			Hypomethylated:All			Hyper- : Hypomethylated
	Number of DMCs	proportion of DMCs		Number of DMCs	proportion of DMCs		Number of DMCs	proportion of DMCs		χ²	P-value		χ²	P-value		χ²	P-value
TSS1500	64115	0.146228		836	0.167703		68	0.125693		18.01	<0.0001***		1.83	0.1767		6.295	0.0121*
TSS200	49910	0.113831		478	0.0958877		41	0.0757856		15.58	<0.0001***		7.76	0.0054**		2.317	0.1279
5'UTR	40155	0.0915823		503	0.100903		50	0.0924214		5.03	0.0249*		0.004	0.9461		0.3898	0.5324
1st Exon	21216	0.0483878		237	0.0475426		9	0.0166359		0.06	0.8077		11.84	0.0006***		10.96	0.0009***
Body	146529	0.334192		1560	0.312939		207	0.382625		9.91	0.0016**		5.696	0.017*		10.9	0.001**
3'UTR	15940	0.0363547		147	0.0294885		17	0.0314233		6.45	0.0111*		0.375	0.5402		0.063	0.06344
IGR	100593	0.229424		1224	0.245537		149	0.275416		7.143	0.0075**		6.464	0.011*		0.0075	0.0075
*P-value<0.05, **P-value<0.01, ***P-value<0.001.
