# Supplementary material for: Epigenome-wide DNA methylation profiling of periprostatic adipose tissue in prostate cancer patients with excess adiposity—a pilot study
Source: Clin Epigenetics. 2018 Apr 17;10:54. doi: 10.1186/s13148-018-0490-3 (PMC5904983; doi:10.1186/s13148-018-0490-3)
Supplement: Supplementary file 5 — Table S3. Distribution of differentially methylated CpG sites in relation to CpG islands. The table shows the distribution of DMCs according to the relation to CpG islands. (XLSX 13 kb) [file 13148_2018_490_MOESM5_ESM.xlsx]

## Sheet: Sheet1
Supplymentary Table 3: Distribution of Differentially Methylated CpG sites in relation to CpG islands (P<0.05)
Relation to CpG island	All Evaluated CpGs (n=438,458)			Hypermethylated CpGs (n=4,985)			Hypomethylated CpGs (n=541)			Hypermethylated:All			Hypomethylated:All			Hyper- : Hypomethylated
	Number of DMCs	proportion of DMCs		Number of DMCs	proportion of DMCs		Number of DMCs	proportion of DMCs		χ²	P-value		χ²	P-value		χ²	P-value
N-shelf	21748	0.0496011		150	0.0300903		25	0.0462107		39.97	<0.0001***		0.1318	0.7166		4.136	0.042*
N-shore	58009	0.132302		783	0.157071		75	0.138632		26.29	<0.0001***		0.1886	0.6641		1.265	0.2607
CpG island	141241	0.322131		1503	0.301505		61	0.112754		9.607	0.0019**		108.5	<0.0001***		85.68	<0.0001***
S-shore	19401	0.103394		146	0.13681		35	0.10536		59.18	<0.0001***		0.02253	0.8807		4.167	0.0412*
S-shelf	45334	0.0442483		682	0.0292879		57	0.064695		26.18	<0.0001***		5.339	0.0209*		19.31	<0.0001***
Open sea	152725	0.348323		1721	0.345236		288	0.532348		0.207	0.6492		80.59	<0.0001***		73.85	<0.0001***
*P-value<0.05, **P-value<0.01, ***P-value<0.001.
