# Supplementary material for: Epigenome-wide DNA methylation profiling of periprostatic adipose tissue in prostate cancer patients with excess adiposity—a pilot study
Source: Clin Epigenetics. 2018 Apr 17;10:54. doi: 10.1186/s13148-018-0490-3 (PMC5904983; doi:10.1186/s13148-018-0490-3)
Supplement: Supplementary file 6 — Table S4. Differentially methylated CpG sites located at both gene promoters and CpG islands. This table shows the 483 DMCs which locate at both gene promoters and CpG islands. (XLSX 76 kb) [file 13148_2018_490_MOESM6_ESM.xlsx]

## Sheet: Sheet1
Supplementary Table 4. Differentially Methylated CpG sites located at both gene promoters and CpG islands (Adjust P<0.25)
Probe ID	Chromosome and Coordinate(GRCh37)	Nearest Gene	UCSC_RefGene_Accession	Relation to Gene region	Relation to CpG island	UCSC_CpG_Islands_Name(GRCh37)	DNAm β Difference(%)	P-value	Adjust P-value (<0.25)
cg09476130	chr1:159870086	CCDC19	NM_012337	TSS200	Island	chr1:159869901-159870143	0.120731	0.00186754	0.212675
cg21293934	chr18:14748230	ANKRD30B	NM_001145029	TSS200	Island	chr18:14747516-14748231	0.112121	0.00183144	0.211736
cg16925210	chr2:216946718	PECR	NM_018441	TSS200	Island	chr2:216946324-216946734	0.111903	0.00243935	0.225501
cg11625005	chr5:1295737	TERT	NM_198253;NM_198255	TSS1500;TSS1500	Island	chr5:1289275-1295970	0.111235	0.00137842	0.196133
cg19112186	chr22:51016638	CPT1B	NM_001145137	TSS200	Island	chr22:51016253-51017020	0.107659	0.00232877	0.223395
cg23703062	chr18:14748198	ANKRD30B	NM_001145029	TSS200	Island	chr18:14747516-14748231	0.107031	0.00102833	0.186491
cg07039560	chr5:140683681	SLC25A2	NM_031947	TSS200	Island	chr5:140683195-140683773	0.104553	0.00224158	0.221516
cg00329447	chr8:145028170	PLEC1	NM_201379	TSS200	Island	chr8:145027911-145028352	0.100975	0.00340716	0.244028
cg24463471	chr1:25257978	RUNX3	NM_004350	TSS1500	Island	chr1:25255527-25259005	0.0985794	0.000358487	0.155404
cg26149485	chr19:2428350	TIMM13	NM_012458	TSS1500	Island	chr19:2428349-2428731	0.0969733	0.000336459	0.154475
cg05156901	chr22:51016646	CPT1B	NM_001145137	TSS200	Island	chr22:51016253-51017020	0.0930432	0.00305246	0.237893
cg18689454	chr21:45705694	AIRE	NM_000383	TSS200	Island	chr21:45705428-45706044	0.0928706	0.000733377	0.174096
cg01454592	chr3:49236800	CCDC36	NM_001135197	TSS200	Island	chr3:49236567-49237328	0.0927051	0.00288544	0.235528
cg24041556	chr19:10736059	SLC44A2	NM_020428	TSS200	Island	chr19:10735999-10736396	0.0914238	2.15202e-05	0.109775
cg00270625	chr22:51017019	CPT1B	NM_001145137;NM_004377;NM_152246	TSS1500;TSS200;TSS200	Island	chr22:51016253-51017020	0.0913633	0.00162247	0.204274
cg22257574	chr9:135754383	C9orf98	NM_152572	TSS200	Island	chr9:135753347-135754384	0.0899401	1.97433e-05	0.109578
cg23005885	chr15:90543450	ZNF710	NM_198526	TSS1500	Island	chr15:90543410-90543835	0.0891852	0.000619787	0.16921
cg05726756	chr17:46608288	HOXB1	NM_002144	TSS200	Island	chr17:46607804-46608390	0.0860707	0.00166513	0.205503
cg12782180	chr7:127880932	LEP	NM_000230	TSS1500	Island	chr7:127880750-127881375	0.0845516	0.000977726	0.184463
cg04675542	chr5:150284416	ZNF300	NM_052860	TSS200	Island	chr5:150284385-150284635	0.0843061	0.00341719	0.244062
cg10134527	chr6:33283015	TAPBP	NM_003190;NM_172208;NM_172209	TSS1500;TSS1500;TSS1500	Island	chr6:33282855-33283196	0.083842	0.00318957	0.241258
cg23387569	chr12:58120011	LOC100130776	NR_027032	TSS200	Island	chr12:58119909-58121551	0.083701	0.000338989	0.154752
cg17205324	chr14:23835595	EFS	NM_032459;NM_005864	TSS1500;TSS1500	Island	chr14:23834435-23835947	0.0826915	0.000145669	0.133217
cg17965690	chr19:10736049	SLC44A2	NM_020428	TSS200	Island	chr19:10735999-10736396	0.0817766	0.0004176	0.156942
cg24402300	chr19:55591437	EPS8L1	NM_017729	TSS1500	Island	chr19:55591433-55591644	0.0817659	0.00201727	0.216144
cg18081258	chr14:21494161	NDRG2	NM_201539;NM_201535;NM_201538;NM_201541;NM_201540;NM_201536;NM_016250;NM_201537	TSS1500;TSS1500;TSS1500;TSS1500;TSS1500;TSS1500;TSS1500;TSS1500	Island	chr14:21492735-21494270	0.0815605	0.0010494	0.18715
cg00730561	chr10:102279703	SEC31B	NM_015490	TSS200	Island	chr10:102279162-102279730	0.08117	0.000481918	0.161803
cg09315367	chr19:10736006	SLC44A2	NM_020428	TSS200	Island	chr19:10735999-10736396	0.0803511	0.00115243	0.190318
cg17791651	chr1:38513489	POU3F1	NM_002699	TSS1500	Island	chr1:38510102-38513642	0.080193	0.000130954	0.133217
cg07996594	chr1:25257505	RUNX3	NM_004350	TSS1500	Island	chr1:25255527-25259005	0.0796677	0.00023169	0.147255
cg24257776	chr3:47051546	LOC100129354	NR_024046	TSS1500	Island	chr3:47050486-47051609	0.0790052	0.00201728	0.216144
cg21330831	chr6:33283092	TAPBP	NM_003190;NM_172208;NM_172209	TSS1500;TSS1500;TSS1500	Island	chr6:33282855-33283196	0.0788616	0.000141244	0.133217
cg16717549	chr21:45705699	AIRE	NM_000383	TSS200	Island	chr21:45705428-45706044	0.0786707	0.00314892	0.240082
cg17826679	chr19:10736038	SLC44A2	NM_020428	TSS200	Island	chr19:10735999-10736396	0.0770886	0.00260601	0.229507
cg18607308	chr16:66969500	FAM96B	NR_024525;NM_016062	TSS1500;TSS1500	Island	chr16:66969499-66969878	0.0764108	7.80193e-05	0.123809
cg11511175	chr12:58119979	LOC100130776	NR_027032	TSS200	Island	chr12:58119909-58121551	0.0758763	0.00164712	0.204924
cg02154252	chr1:79472532	ELTD1	NM_022159	TSS200	Island	chr1:79472281-79472537	0.075431	0.000863714	0.178971
cg11914795	chr10:63422555	C10orf107	NM_173554	TSS200	Island	chr10:63422538-63423105	0.0747718	0.00294646	0.236245
cg21109038	chr15:90543610	ZNF710	NM_198526	TSS1500	Island	chr15:90543410-90543835	0.0742777	0.00248028	0.226775
cg10045354	chr11:111169427	C11orf93	NM_001136105	TSS1500	Island	chr11:111169304-111170428	0.0734313	0.00048527	0.161803
cg13206063	chr6:109777592	MICAL1	NM_022765;NM_001159291	TSS1500;TSS1500	Island	chr6:109776194-109777645	0.0733706	0.0013774	0.196133
cg22889142	chr19:58862398	NCRNA00181	NR_015380	TSS1500	Island	chr19:58861341-58862406	0.072885	4.07703e-05	0.113877
cg08389151	chr19:58862087	NCRNA00181	NR_015380	TSS1500	Island	chr19:58861341-58862406	0.0724613	2.55967e-05	0.109775
cg12461677	chr19:58862089	NCRNA00181	NR_015380	TSS1500	Island	chr19:58861341-58862406	0.0717732	8.33078e-06	0.0924979
cg13334727	chr5:132113601	SEPT8	NM_001098813;NM_015146;NM_001098812;NM_001098811	TSS200;TSS1500;TSS1500;TSS1500	Island	chr5:132112448-132113621	0.0702189	0.00158908	0.202997
cg00664406	chr3:51740875	GRM2	NM_000839;NM_001130063	TSS1500;TSS1500	Island	chr3:51740740-51741413	0.0701342	0.00201268	0.215924
cg00199007	chr20:61583910	SLC17A9	NM_022082	TSS200	Island	chr20:61583891-61584222	0.0692602	0.00144723	0.198416
cg11917542	chr6:33283158	TAPBP	NM_003190;NM_172208;NM_172209	TSS1500;TSS1500;TSS1500	Island	chr6:33282855-33283196	0.0682099	0.000471946	0.161325
cg18592365	chr1:79472536	ELTD1	NM_022159	TSS200	Island	chr1:79472281-79472537	0.0673081	0.00343951	0.244328
cg05001580	chr19:50193857	CPT1C	NM_152359;NM_001136052	TSS1500;TSS1500	Island	chr19:50193020-50194798	0.066835	0.00214471	0.219957
cg10013501	chr1:25257813	RUNX3	NM_004350	TSS1500	Island	chr1:25255527-25259005	0.0665264	0.000808686	0.175559
cg26646118	chr6:33283000	TAPBP	NM_003190;NM_172208;NM_172209	TSS1500;TSS1500;TSS1500	Island	chr6:33282855-33283196	0.0662904	0.00250579	0.227169
cg25400422	chr17:80008917	GPS1	NM_004127;;NM_212492	TSS1500;TSS1500	Island	chr17:80008514-80010567	0.0656033	0.00223953	0.221432
cg27251412	chr21:45705740	AIRE	NM_000383	TSS200	Island	chr21:45705428-45706044	0.0649295	0.000839077	0.17771
cg05544807	chr2:25475916	DNMT3A	NM_153759	TSS1500	Island	chr2:25475706-25475928	0.0642919	0.00275637	0.232727
cg19014419	chr5:150284504	ZNF300	NM_052860	TSS200	Island	chr5:150284385-150284635	0.0641889	7.73758e-05	0.123809
cg05949660	chr6:109777642	MICAL1	NM_022765;NM_001159291	TSS1500;TSS1500	Island	chr6:109776194-109777645	0.0641366	0.00210314	0.219153
cg25595793	chr19:10736117	SLC44A2	NM_020428	TSS200	Island	chr19:10735999-10736396	0.0636669	0.00152887	0.201281
cg08538258	chr21:46706820	LOC642852	NR_026943	TSS1500	Island	chr21:46706691-46707049	0.0636272	0.000869116	0.17926
cg18144560	chr6:33283070	TAPBP	NM_003190;NM_172208;NM_172209	TSS1500;TSS1500;TSS1500	Island	chr6:33282855-33283196	0.0627081	0.000217317	0.143928
cg12582654	chr7:128550812	KCP	NM_001135914;NM_199349	TSS200;TSS200	Island	chr7:128550409-128550903	0.0620469	4.07109e-05	0.113877
cg18087266	chr1:25257629	RUNX3	NM_004350	TSS1500	Island	chr1:25255527-25259005	0.0620054	0.000397274	0.156168
cg25153824	chr1:159870077	CCDC19	NM_012337	TSS200	Island	chr1:159869901-159870143	0.0618118	0.000334833	0.154475
cg19583655	chr17:79869752	PCYT2	NM_002861	TSS1500	Island	chr17:79868687-79869811	0.0616181	0.00179752	0.210863
cg14014506	chr9:116861404	KIF12	NM_138424	TSS200	Island	chr9:116860979-116861591	0.0613002	0.00208868	0.218658
cg24673765	chr19:36247869	C19orf55	NM_001039887	TSS1500	Island	chr19:36246328-36247982	0.0610442	0.00132081	0.194229
cg08771019	chr6:33283145	TAPBP	NM_003190;NM_172208;NM_172209	TSS1500;TSS1500;TSS1500	Island	chr6:33282855-33283196	0.0609318	8.07702e-05	0.12383
cg09424348	chr6:30881549	VARS2	NM_001167734;NM_020442;NM_001167733	TSS1500;TSS1500;TSS1500	Island	chr6:30881533-30882296	0.0606549	0.00164751	0.204924
cg16552454	chr20:61583924	SLC17A9	NM_022082	TSS200	Island	chr20:61583891-61584222	0.0605513	0.000309311	0.152578
cg14440600	chr19:50193021	CPT1C	NM_152359;NM_001136052	TSS1500;TSS1500	Island	chr19:50193020-50194798	0.0603065	0.00354084	0.246899
cg12594244	chr15:74218754	LOXL1	NM_005576	TSS200	Island	chr15:74218696-74220373	0.0598523	0.0020177	0.216144
cg16501323	chr21:45705618	AIRE	NM_000383	TSS200	Island	chr21:45705428-45706044	0.0596668	0.00127238	0.192973
cg21406271	chr1:25258082	RUNX3	NM_004350	TSS1500	Island	chr1:25255527-25259005	0.059352	0.000725711	0.173989
cg27502912	chr22:51017001	CPT1B	NM_001145137;NM_004377;NM_152246	TSS1500;TSS200;TSS200	Island	chr22:51016253-51017020	0.0584308	0.00125523	0.1924
cg07104958	chr10:46168551	ANUBL1	NM_001128324;NM_174890	TSS1500;TSS1500	Island	chr10:46167677-46168642	0.0582428	0.00146806	0.199052
cg12437024	chr20:61147602	C20orf166	NM_178463	TSS200	Island	chr20:61147457-61147787	0.0581407	0.000204632	0.143928
cg13027595	chr6:33283184	TAPBP	NM_003190;NM_172208;NM_172209	TSS1500;TSS1500;TSS1500	Island	chr6:33282855-33283196	0.0581332	0.00082335	0.176607
cg09232564	chr11:299545	IFITM5	NM_001025295	TSS200	Island	chr11:299389-299635	0.0581098	0.0018948	0.213024
cg26458072	chr10:102279694	SEC31B	NM_015490	TSS200	Island	chr10:102279162-102279730	0.0568169	0.00271077	0.231911
cg05787556	chr5:170735186	TLX3	NM_021025	TSS1500	Island	chr5:170735169-170739863	0.056415	0.0018071	0.211197
cg20442078	chr2:27531360	UCN	NM_003353	TSS1500	Island	chr2:27529083-27531465	0.0558342	0.000706392	0.17277
cg08571821	chr16:68003649	SLC12A4	NM_001145961;NM_001145962;NM_005072	TSS1500;TSS1500;TSS1500	Island	chr16:68003407-68003759	0.0555284	0.00233166	0.223469
cg23690166	chr17:46711017	MIR196A1	NR_029582	TSS1500	Island	chr17:46710812-46711419	0.0555104	0.00173112	0.208065
cg04611437	chr10:102279697	SEC31B	NM_015490	TSS200	Island	chr10:102279162-102279730	0.0548162	0.00154982	0.202044
cg07267782	chr6:54711227	FAM83B	NM_001010872	TSS1500	Island	chr6:54711153-54712033	0.054777	0.000385548	0.156168
cg14216940	chr7:50343131	IKZF1	NM_006060	TSS1500	Island	chr7:50342895-50343456	0.0546103	0.00223112	0.221228
cg10111115	chr3:73674146	PDZRN3	NM_015009	TSS200	Island	chr3:73673230-73674375	0.0538106	0.000386645	0.156168
cg04758387	chr1:1851384	TMEM52	NM_178545	TSS1500	Island	chr1:1850098-1851391	0.0536726	0.00359695	0.247909
cg03065311	chr20:62601662	ZNF512B	NM_020713	TSS1500	Island	chr20:62600653-62601676	0.0533462	0.000159236	0.136532
cg16049864	chr8:95962084	TP53INP1	NM_033285;NM_001135733	TSS1500;TSS1500	Island	chr8:95960751-95962372	0.0533415	0.00175029	0.209035
cg13385210	chr17:38599271	IGFBP4	NM_001552	TSS1500	Island	chr17:38599270-38599524	0.0526785	0.00112477	0.19018
cg20945085	chr2:74875227	C2orf65	NM_138804	TSS200	Island	chr2:74875128-74875562	0.0526777	0.00136415	0.195681
cg19407095	chr13:112721778	SOX1	NM_005986	TSS200	Island	chr13:112720564-112723582	0.0516448	0.000537158	0.164355
cg05756622	chr20:61147572	C20orf166	NM_178463	TSS200	Island	chr20:61147457-61147787	0.0515079	0.00128111	0.193146
cg26069068	chr8:125741265	MTSS1	NM_014751	TSS1500	Island	chr8:125739685-125741266	0.0510192	0.000755364	0.174791
cg16209860	chr20:62340198	ARFRP1	NM_001134758;NM_003224	TSS1500;TSS1500	Island	chr20:62338659-62340274	0.0506197	0.000893942	0.180875
cg08274637	chr13:51417923	DLEU7	NM_198989	TSS200	Island	chr13:51417371-51418149	0.0505035	0.00110886	0.189436
cg11324999	chr2:36582398	CRIM1	NM_016441	TSS1500	Island	chr2:36582397-36584260	0.0504262	8.29712e-05	0.1245
cg07704554	chr17:72931736	OTOP3	NM_178233	TSS200	Island	chr17:72931729-72932601	0.0503539	0.00247887	0.226775
cg06182329	chr19:50706483	MYH14	NM_001077186;NM_001145809;NM_024729	TSS1500;TSS1500;TSS1500	Island	chr19:50706482-50707196	0.050347	0.00140228	0.196861
cg14234406	chr8:145028103	PLEC1	NM_201379	TSS200	Island	chr8:145027911-145028352	0.0503336	0.00150674	0.200471
cg09762778	chr17:37783879	PPP1R1B	NM_181505	TSS1500	Island	chr17:37783314-37783919	0.0500681	6.5599e-05	0.12241
cg12622182	chr1:38513641	POU3F1	NM_002699	TSS1500	Island	chr1:38510102-38513642	0.0499183	0.00235256	0.223523
cg20509780	chr22:45898295	FBLN1	NM_006485;NM_006487;NM_006486;NM_001996	TSS1500;TSS1500;TSS1500;TSS1500	Island	chr22:45898294-45899357	0.0489483	0.00169627	0.206825
cg02305853	chr20:1165435	C20orf46	NM_018354	TSS1500	Island	chr20:1165365-1166332	0.0487778	0.000217914	0.143928
cg17408527	chr19:58629967	ZSCAN18	NR_027135;NM_001145542	TSS200;TSS200	Island	chr19:58629309-58630241	0.0485462	0.000524282	0.162754
cg13560901	chr7:28998540	TRIL	NM_014817	TSS1500	Island	chr7:28995305-28998541	0.0483189	0.000353179	0.155404
cg01664864	chr14:102027677	DIO3	NM_001362	TSS200	Island	chr14:102025989-102031567	0.0481675	0.00231999	0.223271
cg12530503	chr15:89911148	MIR9-3	NR_029692	TSS200	Island	chr15:89910521-89912177	0.0480418	0.00230602	0.223212
cg06371836	chr20:22559867	C20orf56	NR_001558	TSS1500	Island	chr20:22559553-22560001	0.047493	7.98566e-05	0.123824
cg06092815	chr2:229046406	SPHKAP	NM_001142644;NM_030623	TSS200;TSS200	Island	chr2:229045957-229046553	0.0474493	0.000368269	0.155404
cg04250451	chr1:25257784	RUNX3	NM_004350	TSS1500	Island	chr1:25255527-25259005	0.0473213	0.00288569	0.235528
cg19716238	chr6:54711378	FAM83B	NM_001010872	TSS200	Island	chr6:54711153-54712033	0.047188	0.000364927	0.155404
cg10343742	chr3:137483506	SOX14	NM_004189	TSS200	Island	chr3:137482964-137484454	0.0471635	0.000526212	0.162754
cg21169914	chr4:165304488	MARCH1	NM_001166373	TSS200	Island	chr4:165304328-165305177	0.0462006	0.000554721	0.165748
cg05419198	chr8:145753896	LRRC24	NM_001024678	TSS1500	Island	chr8:145751955-145756326	0.0460988	0.000574574	0.166288
cg16439823	chr15:90728020	SEMA4B	NM_020210	TSS200	Island	chr15:90727879-90728570	0.0460352	0.000599024	0.168372
cg12873454	chr1:14924611	KIAA1026	NM_015209;NM_201628	TSS1500;TSS1500	Island	chr1:14924610-14925993	0.0460274	0.00031045	0.152578
cg17586860	chr20:23015906	SSTR4	NM_001052	TSS200	Island	chr20:23015716-23016879	0.0460214	0.00100348	0.185263
cg16544169	chr8:23564717	NKX2-6	NM_001136271	TSS1500	Island	chr8:23562475-23565175	0.0459642	0.000491206	0.162449
cg24298421	chr1:10856943	CASZ1	NM_001079843;NM_017766	TSS1500;TSS1500	Island	chr1:10853894-10856964	0.0458196	0.00330687	0.242305
cg00610692	chr2:74668072	RTKN	NM_033046;NM_001015056	TSS1500;TSS1500	Island	chr2:74667593-74669403	0.0457463	0.00310314	0.239081
cg00394658	chr11:48001669	PTPRJ	NM_001098503;NM_002843	TSS1500;TSS1500	Island	chr11:48001604-48003170	0.0457314	0.000923715	0.182296
cg18727936	chr10:135051044	VENTX	NM_014468	TSS1500	Island	chr10:135048797-135052077	0.0456533	0.00126176	0.192897
cg14068328	chr6:85474087	TBX18	NM_001080508	TSS200	Island	chr6:85472702-85474132	0.0446728	0.00097381	0.184084
cg09510531	chr21:45705742	AIRE	NM_000383	TSS200	Island	chr21:45705428-45706044	0.0445285	0.00041943	0.157047
cg17428744	chr1:38478083	UTP11L	NM_016037	TSS1500	Island	chr1:38478082-38478727	0.0445229	0.00259826	0.229345
cg17351974	chr5:40835760	RPL37	NM_000997	TSS1500	Island	chr5:40835241-40835873	0.0444863	0.000333105	0.154475
cg15146752	chr1:16482767	EPHA2	NM_004431	TSS1500	Island	chr1:16481484-16482782	0.0440479	0.00252186	0.227416
cg08869955	chr9:112262011	PTPN3	NM_002829;NM_001145368	TSS1500;TSS1500	Island	chr9:112262010-112262317	0.0437746	0.00267707	0.231264
cg00390775	chr9:79521282	PRUNE2	NM_015225	TSS1500	Island	chr9:79520803-79521508	0.0437017	0.000303729	0.151677
cg06987468	chr7:116963502	WNT2	NR_024047;NM_003391	TSS200;TSS200	Island	chr7:116962841-116964803	0.0433929	0.00190624	0.213597
cg08114617	chr12:110271441	TRPV4	NM_021625;NM_147204	TSS1500;TSS1500	Island	chr12:110271000-110271582	0.0432111	6.45606e-05	0.12241
cg14782015	chr19:6464080	CRB3	NM_139161;NM_174881	TSS200;TSS200	Island	chr19:6463991-6464780	0.0431803	0.00141964	0.197416
cg27118825	chr19:46318748	RSPH6A	NM_030785	TSS200	Island	chr19:46318490-46319266	0.0431752	0.00210715	0.219208
cg20930114	chr2:110372285	SEPT10	NM_144710;NM_178584	TSS1500;TSS1500	Island	chr2:110370906-110373301	0.0429649	0.00133537	0.194827
cg10174482	chr19:17932369	INSL3	NM_005543	TSS200	Island	chr19:17931951-17932370	0.042147	0.000133246	0.133217
cg27426442	chr6:35181113	SCUBE3	NM_152753	TSS1500	Island	chr6:35181095-35182547	0.0420461	0.00082544	0.176805
cg19508900	chr1:6639738	ZBTB48	NM_005341	TSS1500	Island	chr1:6639427-6640361	0.0419585	0.00253425	0.227709
cg08937380	chr1:55446131	TMEM61	NM_182532	TSS1500	Island	chr1:55446087-55446846	0.0418662	0.000799688	0.175006
cg03314604	chr22:37956293	CDC42EP1	NM_152243	TSS200	Island	chr22:37956102-37957926	0.0418427	0.000830315	0.177372
cg17339147	chr7:116963500	WNT2	NR_024047;NM_003391	TSS200;TSS200	Island	chr7:116962841-116964803	0.0415962	0.000497158	0.162501
cg02631462	chr19:44324856	LYPD5	NM_182573	TSS200	Island	chr19:44324436-44325009	0.0414994	0.00284135	0.23441
cg02258703	chr7:100845606	MOGAT3	NM_178176	TSS1500	Island	chr7:100845050-100845726	0.0414205	0.00217913	0.220305
cg11199713	chr13:112721773	SOX1	NM_005986	TSS200	Island	chr13:112720564-112723582	0.0412416	0.0011297	0.19018
cg10599571	chr21:35445161	MRPS6	NM_032476;NM_006933	TSS1500;TSS1500	Island	chr21:35445087-35446013	0.0412316	0.00192435	0.214167
cg24839718	chr19:37568953	ZNF420	NM_144689	TSS1500	Island	chr19:37568952-37569549	0.041184	0.00221132	0.220708
cg15871127	chr13:110960198	COL4A1	NM_001845	TSS1500	Island	chr13:110958891-110960590	0.0405938	0.00305528	0.237961
cg24838010	chr17:78194695	SGSH	NM_000199	TSS1500	Island	chr17:78193980-78194954	0.0405798	0.001346	0.195066
cg12678667	chr2:223536123	MOGAT1	NM_058165	TSS1500	Island	chr2:223536122-223536565	0.0400763	0.000323668	0.15447
cg10912240	chr14:29235907	FOXG1	NM_005249	TSS1500	Island	chr14:29234889-29235908	0.0399843	0.00143823	0.198114
cg07755390	chr3:124931736	SLC12A8	NM_024628	TSS200	Island	chr3:124931161-124931747	0.0398876	0.000321736	0.154271
cg15921587	chr2:73144353	EMX1	NM_004097	TSS1500	Island	chr2:73143055-73148260	0.0398008	0.000757049	0.174791
cg11291313	chr5:150284530	ZNF300	NM_052860	TSS200	Island	chr5:150284385-150284635	0.0394587	0.00175609	0.209238
cg07769790	chr15:83317281	CPEB1	NM_030594	TSS1500	Island	chr15:83315116-83317541	0.0394363	0.00290862	0.236081
cg25153759	chr10:135051022	VENTX	NM_014468	TSS1500	Island	chr10:135048797-135052077	0.0393142	0.000999255	0.185234
cg04863892	chr7:27183375	HOXA5	NM_019102	TSS200	Island	chr7:27182613-27185562	0.0392988	0.00292683	0.236086
cg05965387	chr13:51418053	DLEU7	NM_198989	TSS200	Island	chr13:51417371-51418149	0.0390307	0.00200638	0.21588
cg22589628	chr12:45445385	DBX2	NM_001004329	TSS1500	Island	chr12:45444202-45445386	0.0389032	0.0027989	0.233473
cg05384271	chr19:6464029	CRB3	NM_139161;NM_174881	TSS1500;TSS1500	Island	chr19:6463991-6464780	0.0386288	0.00331387	0.242305
cg26482893	chrX:108868465	KCNE1L	NM_012282	TSS200	Island	chrX:108867762-108868486	0.0383662	0.00243515	0.225446
cg11234328	chr10:135043586	UTF1	NM_003577	TSS200	Island	chr10:135043221-135044560	0.038359	0.00165734	0.205076
cg16938805	chr11:20182063	DBX1	NM_001029865	TSS200	Island	chr11:20181200-20182325	0.0383257	0.00031657	0.153806
cg19560758	chr1:8086721	ERRFI1	NM_018948	TSS1500	Island	chr1:8085554-8086854	0.0381798	0.000169017	0.139298
cg01139039	chr7:150778208	FASTK	NM_033015;NM_006712	TSS1500;TSS1500	Island	chr7:150777607-150780879	0.0381491	0.00051966	0.162501
cg15120942	chr3:38071578	PLCD1	NM_006225	TSS1500	Island	chr3:38070394-38071598	0.0378458	0.00204697	0.21721
cg06942685	chr19:56879432	ZNF542	NR_024056;NR_024057;NR_024055;NR_003127	TSS1500;TSS1500;TSS200;TSS200	Island	chr19:56879417-56879995	0.0377765	0.0013322	0.194827
cg11961138	chr17:38599366	IGFBP4	NM_001552	TSS1500	Island	chr17:38599270-38599524	0.036927	0.00322277	0.242086
cg14889329	chr19:47164747	DACT3	NM_145056	TSS1500	Island	chr19:47163886-47164783	0.0366527	0.00127513	0.192973
cg01177854	chr16:68270387	ESRP2	NM_024939	TSS1500	Island	chr16:68269010-68272143	0.0366358	0.000255482	0.149957
cg25572105	chr7:95025955	PON3	NM_000940	TSS1500	Island	chr7:95025559-95026122	0.0365384	6.00541e-05	0.12241
cg04415168	chr6:33282856	TAPBP	NM_003190;NM_172208;NM_172209	TSS1500;TSS1500;TSS1500	Island	chr6:33282855-33283196	0.0364191	0.0014889	0.199783
cg09935994	chr2:235406540	ARL4C	NM_005737	TSS1500	Island	chr2:235404502-235406541	0.0360297	0.00317811	0.240918
cg01248010	chr2:242448543	STK25	NM_006374	TSS1500	Island	chr2:242447017-242448558	0.0360273	0.0024914	0.227105
cg10433048	chr15:48009623	SEMA6D	NM_153617;NM_153616;NM_153619;NM_024966;NM_153618;NM_020858	TSS1500;TSS1500;TSS1500;TSS1500;TSS1500;TSS1500	Island	chr15:48009418-48011044	0.0360151	0.000787702	0.174791
cg24811864	chr18:55019711	ST8SIA3	NM_015879	TSS200	Island	chr18:55019707-55021605	0.0359882	0.000251935	0.149727
cg00451194	chr16:69141250	HAS3	NM_005329	TSS200	Island	chr16:69139628-69141900	0.0357625	0.00171717	0.207313
cg16213375	chr11:61584727	FADS1	NM_013402	TSS200	Island	chr11:61582573-61584728	0.0356817	0.000527991	0.163016
cg16000544	chr8:42995380	HGSNAT	NM_152419	TSS1500	Island	chr8:42995248-42995519	0.0355463	0.00350712	0.246036
cg21691116	chr1:161171819	NDUFS2	NM_001166159	TSS200	Island	chr1:161171809-161172256	0.0354416	0.00258369	0.22932
cg15634398	chr19:44324903	LYPD5	NM_182573	TSS200	Island	chr19:44324436-44325009	0.0353508	0.00302091	0.237631
cg00130165	chr4:66536603	EPHA5	NM_004439;NM_182472	TSS1500;TSS1500	Island	chr4:66536065-66536674	0.0352146	9.34944e-05	0.129687
cg00534655	chr5:139492727	PURA	NM_005859	TSS1500	Island	chr5:139492723-139492966	0.0351996	0.000821925	0.176607
cg09279240	chr2:180726252	ZNF385B	NM_152520	TSS200	Island	chr2:180725717-180726465	0.0350338	0.000869196	0.17926
cg03958979	chr6:108486387	NR2E1	NM_003269	TSS1500	Island	chr6:108485671-108490539	0.0350242	0.00318128	0.240935
cg19354746	chr22:50969673	TYMP	NM_001113756;NM_001113755;NM_001953	TSS1500;TSS1500;TSS1500	Island	chr22:50963608-50970768	0.0349624	0.00081086	0.17563
cg26960562	chr17:11501660	DNAH9	NM_001372	TSS200	Island	chr17:11501631-11502328	0.0347191	0.000393151	0.156168
cg21496658	chr3:154797677	MME	NM_007288;NM_007287;NM_007289	TSS1500;TSS200;TSS1500	Island	chr3:154797398-154797988	0.0346766	0.000371869	0.155404
cg15703632	chr2:223163725	PAX3	NM_181459;NM_000438;NM_181458;NM_153038;NM_013942;NM_181461;NM_001127366;NM_181460;NM_181457	TSS200;TSS200;TSS200;5'UTR;TSS200;TSS200;TSS200;TSS200;TSS200	Island	chr2:223162946-223163912	0.0346692	0.00124332	0.192054
cg20386586	chr18:3449692	TGIF1	NM_173209;NM_003244;NM_173208	TSS1500;TSS1500;TSS1500	Island	chr18:3448006-3452360	0.0346539	0.00171863	0.207313
cg06066137	chr8:57359200	PENK	NM_006211;NM_001135690	TSS1500	Island	chr8:57358126-57359415	0.0341437	0.00176701	0.209452
cg07811644	chr6:24126310	NRSN1	NM_080723	TSS200	Island	chr6:24126309-24126512	0.0339907	0.00238738	0.224365
cg06657050	chr15:53083587	ONECUT1	NM_004498	TSS1500	Island	chr15:53080458-53083699	0.0339786	0.0017441	0.20874
cg01860328	chr5:94620959	MCTP1	NM_024717	TSS1500	Island	chr5:94619459-94621121	0.0337633	0.0022672	0.22226
cg18768887	chr9:138987845	NACC2	NM_144653	TSS1500	Island	chr9:138985837-138987846	0.0336752	1.07931e-05	0.0924979
cg12964741	chr18:77160221	NFATC1	NM_172387;NM_172389	TSS200;TSS200	Island	chr18:77153292-77160759	0.0335213	0.0035799	0.247591
cg03815358	chr6:84419352	SNAP91	NR_026669;NM_014841	TSS1500;TSS1500	Island	chr6:84417597-84419378	0.0333188	0.00334655	0.242658
cg05905988	chr13:108520481	FAM155A	NM_001080396	TSS1500	Island	chr13:108519292-108521063	0.0332625	0.00136602	0.195756
cg03984733	chr9:116139085	HDHD3	NM_031219	TSS1500	Island	chr9:116138954-116139306	0.0332522	0.00252421	0.227416
cg08251037	chr7:70597778	WBSCR17	NM_022479	TSS200	Island	chr7:70596228-70598382	0.0331535	0.00350549	0.246036
cg22633722	chr21:44496743	CBS	NM_000071	TSS1500	Island	chr21:44494624-44496989	0.0331469	0.00360903	0.248172
cg18524739	chr2:105471348	POU3F3	NM_006236	TSS1500	Island	chr2:105468851-105473488	0.0331292	0.00271021	0.231911
cg01420388	chr1:11714254	FBXO44	NM_183413;NM_033182;NM_183412;NM_001014765	TSS1500;TSS1500;TSS200;TSS1500	Island	chr1:11714217-11715304	0.0330082	3.52486e-05	0.112811
cg05908587	chr14:69726251	GALNTL1	NM_020692;NM_001168368	TSS1500;TSS1500	Island	chr14:69726250-69728393	0.0328939	0.00276568	0.232751
cg07681156	chr19:56154921	ZNF581	NM_016535	TSS200	Island	chr19:56154791-56155117	0.0328727	0.00269348	0.231617
cg13003011	chr2:20425680	SDC1	NM_002997;NM_001006946	TSS1500;TSS1500	Island	chr2:20423088-20425767	0.0328073	0.00185072	0.212433
cg03857186	chr2:27255618	TMEM214	NM_001083590;NM_017727	TSS200;TSS200	Island	chr2:27255600-27256121	0.0327954	0.0029279	0.236086
cg09692695	chr2:74668286	RTKN	NM_033046;NM_001015056	TSS1500;TSS1500	Island	chr2:74667593-74669403	0.03274	0.00228029	0.22262
cg20343048	chr21:36041527	CLIC6	NM_053277	TSS200	Island	chr21:36041305-36043224	0.0327317	0.00250371	0.227169
cg09406384	chr19:8579163	ZNF414	NM_001146175;NM_032370	TSS200;TSS200	Island	chr19:8578661-8579219	0.0327311	7.72147e-06	0.0924979
cg23016734	chr3:77088563	ROBO2	NM_002942	TSS1500	Island	chr3:77088498-77089198	0.0327053	0.000877754	0.179839
cg21498772	chr8:63161077	NKAIN3	NM_173688	TSS1500	Island	chr8:63160598-63162064	0.0326588	0.0011585	0.190318
cg05678100	chr4:172734031	GALNTL6	NM_001034845	TSS1500	Island	chr4:172733734-172735118	0.032639	0.00122071	0.191495
cg08093055	chr20:61147604	C20orf166	NM_178463	TSS200	Island	chr20:61147457-61147787	0.0323881	0.00175143	0.209073
cg10967350	chr3:2141304	CNTN4	NM_175607	TSS1500	Island	chr3:2140029-2141784	0.0321698	0.00301092	0.237631
cg15426956	chr5:63802412	RGS7BP	NM_001029875	TSS200	Island	chr5:63801781-63802605	0.0320515	0.00224816	0.221653
cg22070406	chr18:55019708	ST8SIA3	NM_015879	TSS200	Island	chr18:55019707-55021605	0.0319222	0.000316453	0.153806
cg02144933	chr2:201450690	AOX1	NM_001159	TSS200	Island	chr2:201450526-201451027	0.0317396	0.00362343	0.248172
cg18734304	chr3:138665816	C3orf72	NM_001040061	TSS1500	Island	chr3:138663718-138666346	0.0315824	0.00279951	0.233473
cg21834207	chr1:50489827	AGBL4	NM_032785	TSS1500	Island	chr1:50489417-50489846	0.0315546	0.000113881	0.133217
cg15401922	chr6:157802439	ZDHHC14	NM_024630;NM_153746	TSS200;TSS200	Island	chr6:157801062-157803377	0.0313594	0.00210522	0.219208
cg23479742	chr19:19648939	CILP2	NM_153221	TSS200	Island	chr19:19648134-19649390	0.0312955	0.00117934	0.190876
cg00906943	chr12:46663361	SLC38A1	NM_001077484;NM_030674	TSS200;TSS200	Island	chr12:46661054-46663408	0.0312657	0.00252497	0.227423
cg06759518	chr3:72496799	RYBP	NM_012234	TSS1500	Island	chr3:72495853-72496852	0.0311698	0.00240616	0.224899
cg23055081	chr6:30181315	TRIM26	NM_003449	TSS200	Island	chr6:30180933-30182187	0.0311452	0.000512406	0.162501
cg05412990	chr2:20190169	WDR35	NM_020779;NM_001006657	TSS1500;TSS1500	Island	chr2:20189588-20190229	0.0311193	0.00217701	0.220278
cg22489878	chr20:61447803	COL9A3	NM_001853	TSS1500	Island	chr20:61447685-61448891	0.0310351	0.00126678	0.19293
cg27079680	chr5:150326190	LOC134466	NR_026867	TSS200	Island	chr5:150325904-150326194	0.0309534	0.0014303	0.197855
cg07451297	chr17:7486874	MPDU1	NM_004870;NR_024603	TSS200;TSS200	Island	chr17:7486285-7487431	0.030928	0.000433089	0.158495
cg15248989	chr19:14682900	NDUFB7	NM_004146	TSS200	Island	chr19:14682657-14682994	0.0308836	0.00241972	0.225302
cg01830294	chr7:116963492	WNT2	NR_024047;NM_003391	TSS200;TSS200	Island	chr7:116962841-116964803	0.0306741	0.00339302	0.243685
cg24563570	chr10:60936801	PHYHIPL	NM_001143774	TSS1500	Island	chr10:60935827-60937049	0.0305636	0.0026938	0.231617
cg03700462	chr7:27135684	HOXA1	NM_005522;NM_153620	TSS200;TSS200	Island	chr7:27135342-27136736	0.0305569	0.00303524	0.237676
cg17345569	chr6:42928274	GNMT	NM_018960	TSS1500	Island	chr6:42928218-42928810	0.0304831	0.00146652	0.199052
cg05122861	chr1:206137774	FAM72A	NM_001123168	TSS1500	Island	chr1:206135444-206138863	0.0303437	0.000124438	0.133217
cg08068240	chr11:24518367	LUZP2	NM_001009909	TSS200	Island	chr11:24518224-24518738	0.0300106	0.00302135	0.237631
cg06187947	chr2:189157042	GULP1	NM_016315	TSS1500	Island	chr2:189156416-189157719	0.0297871	0.00246255	0.226167
cg04626574	chr22:26879726	SRRD	NM_001013694	TSS200	Island	chr22:26879458-26879930	0.0296638	0.00198326	0.21531
cg03074984	chr11:64126431	RPS6KA4	NM_003942;NM_001006944	TSS200;TSS200	Island	chr11:64126430-64126960	0.0296328	0.00297977	0.237152
cg13898106	chr1:117665142	TRIM45	NM_025188;NM_001145635	TSS1500;TSS1500	Island	chr1:117664180-117665148	0.0295991	0.00276171	0.232751
cg17019292	chr5:68710813	MARVELD2	NM_001038603;NM_144724	TSS200;TSS200	Island	chr5:68710807-68711520	0.0294834	0.0033195	0.242305
cg00850167	chr5:137800779	EGR1	NM_001964	TSS1500	Island	chr5:137799615-137802253	0.0293805	0.00119406	0.191228
cg22280038	chr7:79083408	MAGI2	NM_012301	TSS1500	Island	chr7:79082948-79083850	0.0291363	0.00174563	0.208837
cg13159325	chr8:27472446	CLU	NM_001831	TSS200	Island	chr8:27471954-27472523	0.0291302	0.000156509	0.136532
cg10148764	chr2:101618394	RPL31	NM_001099693;NM_000993;NM_001098577	TSS1500;TSS1500;TSS1500	Island	chr2:101618247-101618658	0.0290771	0.00325576	0.242305
cg06624291	chr20:21494689	NKX2-2	NM_002509	TSS200	Island	chr20:21485932-21496714	0.0290206	0.00156745	0.202315
cg18197392	chr20:23015908	SSTR4	NM_001052	TSS200	Island	chr20:23015716-23016879	0.0289973	0.00126469	0.19293
cg07312654	chr8:132053773	ADCY8	NM_001115	TSS1500	Island	chr8:132052203-132054749	0.0286778	0.0032974	0.242305
cg26813794	chr6:30584952	MRPS18B	NM_014046	TSS1500	Island	chr6:30584885-30585677	0.0286455	0.000402567	0.156819
cg01290580	chr14:103851502	MARK3	NM_001128918;NM_001128921;NM_002376;NM_001128919;NM_001128920	TSS200;TSS200;TSS200;TSS200;TSS200	Island	chr14:103851217-103852708	0.0284015	0.00322928	0.242086
cg13471915	chr1:162531167	UAP1	NM_003115	TSS200	Island	chr1:162530856-162531853	0.0283271	0.00204569	0.217139
cg19585597	chr5:150326193	LOC134466	NR_026867	TSS200	Island	chr5:150325904-150326194	0.0282923	0.000319667	0.154192
cg05640128	chr7:154002270	DPP6	NM_001936	TSS200	Island	chr7:154001964-154002281	0.0282781	0.00293946	0.236125
cg04485065	chr14:92414197	FBLN5	NM_006329	TSS200	Island	chr14:92413581-92414324	0.0282525	0.000557701	0.165771
cg06108782	chr10:50817213	SLC18A3	NM_003055	TSS1500	Island	chr10:50817095-50817309	0.028196	0.00333648	0.242598
cg14885145	chr10:104262292	SUFU	NM_016169	TSS1500	Island	chr10:104262224-104262524	0.0281562	0.0022581	0.221814
cg08917478	chr5:50678633	ISL1	NM_002202	TSS1500	Island	chr5:50678632-50679375	0.0280982	0.00198609	0.21531
cg10241484	chr16:62070219	CDH8	NM_001796	TSS200	Island	chr16:62069121-62070634	0.0280204	0.00251872	0.227416
cg15105703	chr15:45421860	DUOX1	NM_175940;NM_017434	TSS1500;TSS1500	Island	chr15:45421236-45422394	0.0280195	0.000313669	0.153323
cg23329769	chr11:66406019	RBM4	NM_002896	TSS200	Island	chr11:66405742-66406691	0.0279694	0.00216824	0.220121
cg19951743	chr3:125803257	SLC41A3	NM_001008486;NM_001008485;NM_017836	TSS200;TSS200;TSS200	Island	chr3:125802447-125803258	0.0279602	0.00218809	0.220498
cg07119389	chr6:28249167	PGBD1	NM_032507	TSS200	Island	chr6:28249166-28249568	0.0277866	0.00232276	0.22334
cg27641136	chr6:146920035	C6orf103	NM_024694	TSS200	Island	chr6:146920034-146920245	0.0276869	0.000726478	0.173989
cg14044580	chrX:47077815	CDK16	NM_006201	TSS1500	Island	chrX:47077163-47078637	0.0276583	0.00121933	0.191431
cg13688769	chr3:73674363	PDZRN3	NM_015009	TSS1500	Island	chr3:73673230-73674375	0.0276424	2.23308e-05	0.109775
cg23839136	chr7:70597599	WBSCR17	NM_022479	TSS200	Island	chr7:70596228-70598382	0.0275861	0.00114978	0.190318
cg07165459	chr16:686584	C16orf13	NM_001040160;NM_032366;NM_001040162;NM_001040165;NM_001040161	TSS1500;TSS1500;TSS1500;TSS1500;TSS1500	Island	chr16:682634-687106	0.0275835	0.00292682	0.236086
cg04430835	chr4:52917409	SPATA18	NM_145263	TSS200	Island	chr4:52917388-52918280	0.0275668	0.00157012	0.202398
cg00121209	chr19:54606151	NDUFA3	NM_004542	TSS200	Island	chr19:54605985-54606590	0.0275104	0.000521789	0.162501
cg23477679	chrX:105969840	RNF128	NM_194463	TSS200	Island	chrX:105969686-105970598	0.0274824	0.00259702	0.229345
cg02495604	chr1:40158076	HPCAL4	NM_016257	TSS1500	Island	chr1:40156930-40158514	0.0274259	0.00277734	0.232908
cg24524750	chr15:98503857	ARRDC4	NM_183376	TSS200	Island	chr15:98503534-98504649	0.0271285	0.000544082	0.164917
cg26532951	chr19:7294093	INSR	NM_000208;NM_001079817	TSS200;TSS200	Island	chr19:7293340-7294450	0.0271134	0.00325494	0.242305
cg27634151	chr11:94134646	GPR83	NM_016540	TSS200	Island	chr11:94134226-94134848	0.0270518	0.00109932	0.18873
cg18046464	chr7:100845331	MOGAT3	NM_178176	TSS1500	Island	chr7:100845050-100845726	0.0270238	0.000391916	0.156168
cg18468219	chr16:71660049	MARVELD3	NM_052858;NM_001017967	TSS200;TSS200	Island	chr16:71659829-71660747	0.0269747	0.00126303	0.19293
cg05931096	chr7:121513058	PTPRZ1	NM_002851	TSS200	Island	chr7:121513046-121513911	0.0268209	0.00334672	0.242658
cg27615578	chr19:7953281	LRRC8E	NM_025061	TSS200	Island	chr19:7953280-7953708	0.0267906	0.00327892	0.242305
cg09825845	chr15:41245510	CHAC1	NM_001142776;NM_024111	TSS200;TSS200	Island	chr15:41244885-41246004	0.02672	0.000896238	0.181073
cg03356900	chr4:122302276	QRFPR	NM_198179	TSS200	Island	chr4:122301567-122302290	0.0267118	0.00262965	0.22975
cg03905758	chr4:174451468	HAND2	NM_021973	TSS200	Island	chr4:174450046-174451469	0.0266749	0.00143384	0.197855
cg09168604	chr10:88127188	GRID1	NM_017551	TSS1500	Island	chr10:88122924-88127364	0.0266562	0.000416113	0.156942
cg17772342	chr5:134871686	NEUROG1	NM_006161	TSS200	Island	chr5:134870740-134872051	0.02663	0.000966967	0.184084
cg13454407	chr8:110986982	KCNV1	NM_014379	TSS200	Island	chr8:110986113-110986983	0.0264885	0.00201417	0.215924
cg02093112	chr17:6679495	FBXO39	NM_153230	TSS200	Island	chr17:6679205-6679710	0.0264594	0.00112842	0.19018
cg22796509	chr3:147110295	ZIC4	NR_033118;NR_033119	TSS200;TSS200	Island	chr3:147108511-147111703	0.026432	0.00270016	0.231666
cg04738888	chr17:73584111	MYO15B	NR_003587	TSS200	Island	chr17:73583838-73586337	0.0264243	0.00177597	0.209687
cg07349045	chr8:70745597	SLCO5A1	NM_001146009	TSS200	Island	chr8:70744098-70747441	0.0263583	0.00352744	0.24657
cg25469234	chr3:160822711	B3GALNT1	NM_033169	TSS200	Island	chr3:160822494-160823260	0.02627	0.00314425	0.240011
cg11684647	chr12:40618356	LRRK2	NM_198578	TSS1500	Island	chr12:40618355-40618913	0.0262329	0.00126605	0.19293
cg16225441	chr17:40976328	BECN1	NM_003766	TSS200	Island	chr17:40976159-40976421	0.0262294	0.00314617	0.240073
cg16633848	chr11:85780144	PICALM	NM_001008660;NM_007166	TSS200;TSS200	Island	chr11:85779725-85780397	0.0262206	0.000302032	0.151677
cg24187475	chr4:83821712	THAP9	NM_024672	TSS200	Island	chr4:83821688-83822065	0.0262185	0.00367034	0.249048
cg22045437	chr1:19812345	CAPZB	NM_004930	TSS1500	Island	chr1:19811703-19812644	0.026169	0.00352105	0.246462
cg00891459	chr1:23670936	HNRNPR	NM_005826;NM_001102397;NM_001102398;NM_001102399	TSS200;TSS200;TSS200;TSS200	Island	chr1:23670245-23671363	0.0261318	0.00323014	0.242086
cg07274618	chr17:74070698	GALR2	NM_003857	TSS200	Island	chr17:74070404-74073530	0.0261203	0.00331083	0.242305
cg07212644	chr1:114301956	PHTF1	NM_006608	TSS200	Island	chr1:114301514-114302272	0.0260887	0.0026857	0.231577
cg11248491	chr7:6312525	CYTH3	NM_004227	TSS1500	Island	chr7:6311322-6312526	0.0260565	0.00106123	0.187263
cg19672997	chr14:48144369	MDGA2	NM_001113498	TSS1500	Island	chr14:48143433-48145589	0.0260051	0.00343227	0.244328
cg06411551	chr10:82117119	DYDC1	NM_138812	TSS1500	Island	chr10:82116202-82117120	0.0259763	0.00330911	0.242305
cg10009830	chrX:20134904	MAP7D2	NM_001168467	TSS200	Island	chrX:20134203-20135350	0.0259311	0.000823505	0.176607
cg10386445	chr2:26205648	KIF3C	NM_002254	TSS1500	Island	chr2:26204554-26205649	0.025928	0.00295631	0.23645
cg07202368	chr2:220462342	STK11IP	NM_052902	TSS1500	Island	chr2:220462307-220462944	0.0258187	0.00336544	0.243058
cg03172947	chr20:44035850	DBNDD2	NM_001048225;NM_001048226	TSS1500;TSS1500	Island	chr20:44034458-44035954	0.0258166	0.00216762	0.220121
cg00768439	chrX:92928711	FAM133A	NM_001171111;NM_001171109;NM_004538;NM_173698;NM_001171110	TSS1500;TSS1500;TSS200;TSS1500;TSS1500	Island	chrX:92928546-92928786	0.0256694	0.00261119	0.229507
cg23883696	chr18:70534298	NETO1	NM_153181;NM_138999	TSS1500;TSS1500	Island	chr18:70533965-70536871	0.0255713	0.00193437	0.214177
cg01153166	chr15:96874702	NR2F2	NM_001145156	TSS1500	Island	chr15:96873408-96877721	0.0255204	0.000809014	0.175559
cg19149681	chr8:57359399	PENK	NM_006211;NM_001135690	TSS1500;TSS200	Island	chr8:57358126-57359415	0.0254985	0.00311653	0.239478
cg06467910	chr11:33037542	DEPDC7	NM_001077242	TSS200	Island	chr11:33037206-33037917	0.0254833	0.00156682	0.202293
cg25060468	chr17:7155389	C17orf81	NM_203413;NM_203414;NM_015362	TSS200;TSS200;TSS200	Island	chr17:7154424-7156126	0.0253965	0.00244088	0.225521
cg07137845	chr3:170136485	CLDN11	NM_005602	TSS200	Island	chr3:170136242-170137886	0.0253667	0.00104257	0.186657
cg24659411	chr6:38607933	BTBD9	NM_001099272;NM_052893	TSS200;TSS200	Island	chr6:38607777-38608148	0.0253261	0.00111417	0.189667
cg26325209	chr9:36258885	GNE	NM_005476	TSS1500	Island	chr9:36258170-36258886	0.0252582	0.000987155	0.184783
cg01666793	chr19:54485460	MIR935	NR_030632	TSS200	Island	chr19:54485303-54486322	0.0252162	0.00301817	0.237631
cg18140433	chr3:190580898	LOC647309	NM_001146686	TSS1500	Island	chr3:190580504-190580899	0.0251746	0.000471226	0.161325
cg18972811	chr4:20254736	SLIT2	NM_004787	TSS1500	Island	chr4:20253276-20256868	0.0251127	0.00332284	0.242305
cg21019253	chr20:18039801	OVOL2	NM_021220	TSS1500	Island	chr20:18039532-18039928	0.0247751	0.000673867	0.17198
cg23517605	chr6:3228365	TUBB2B	NM_178012	TSS1500	Island	chr6:3227025-3229688	0.0247636	0.000359051	0.155404
cg02456226	chr10:18429703	CACNB2	NM_201571;NM_001167945;NM_201572	TSS200;TSS200;TSS200	Island	chr10:18429125-18430234	0.0245281	0.00151239	0.200641
cg22934939	chrX:136648313	ZIC3	NM_003413	TSS200	Island	chrX:136647526-136650178	0.0243256	0.00193623	0.214203
cg12818557	chr8:89340139	MMP16	NM_022564;NM_005941	TSS1500;TSS1500	Island	chr8:89339965-89340481	0.0240684	0.00261385	0.229507
cg05734220	chr14:103524410	CDC42BPB	NM_006035	TSS1500	Island	chr14:103522988-103524431	0.0239899	0.00289997	0.235898
cg03141709	chr17:48637722	CACNA1G	NM_198384;NM_198397;NM_198396;NM_198379;NM_198383;NM_198380;NM_198387;NM_198378;NM_198377;NM_198386;NM_198376;NM_198385;NM_018896;NM_198388;NM_198382	TSS1500;TSS1500;TSS1500;TSS1500;TSS1500;TSS1500;TSS1500;TSS1500;TSS1500;TSS1500;TSS1500;TSS1500;TSS1500;TSS1500;TSS1500	Island	chr17:48636103-48639279	0.0237949	0.00078677	0.174791
cg13415434	chr3:49044522	WDR6	NM_018031	TSS200	Island	chr3:49044132-49045576	0.0237735	0.00249702	0.227169
cg19742055	chr13:78493365	EDNRB	NM_003991;NM_001122659	TSS1500;TSS1500	Island	chr13:78492425-78493382	0.023725	0.00323408	0.24227
cg16700576	chrX:67913309	STARD8	NM_001142504	TSS200	Island	chrX:67913299-67914134	0.0237236	0.00118097	0.190876
cg06739182	chr7:73588702	EIF4H	NM_031992;NM_022170	TSS200;TSS200	Island	chr7:73588252-73589341	0.0237212	0.0030471	0.237854
cg09302895	chr2:237077311	GBX2	NM_001485	TSS1500	Island	chr2:237071794-237078762	0.0236438	0.00144781	0.198416
cg01757798	chr14:57857253	NAA30	NM_001011713	TSS200	Island	chr14:57856944-57858351	0.0235644	0.00141227	0.197141
cg21701379	chr12:31079694	TSPAN11	NM_001080509	TSS200	Island	chr12:31079243-31079878	0.0234686	0.00193051	0.214176
cg05743885	chr7:27196365	HOXA7	NM_006896	TSS200	Island	chr7:27195601-27196567	0.0234477	0.00183644	0.211816
cg01151966	chr10:83634485	NRG3	NM_001010848;NM_001165972	TSS1500;TSS1500	Island	chr10:83633820-83635729	0.0233761	0.00340259	0.243933
cg22746058	chr10:23481176	PTF1A	NM_178161	TSS1500	Island	chr10:23480697-23482455	0.0233511	0.00117063	0.190774
cg22277994	chr17:71161157	SSTR2	NM_001050	TSS200	Island	chr17:71160922-71162350	0.0232983	0.000407165	0.156942
cg19001703	chr5:72861606	ANKRA2	NM_023039	TSS200	Island	chr5:72860959-72861610	0.0232643	0.00230524	0.223212
cg11095319	chr11:19263864	E2F8	NM_024680	TSS1500	Island	chr11:19262473-19264397	0.0232034	0.00117391	0.190774
cg07193553	chr14:102026315	DIO3	NM_001362	TSS1500	Island	chr14:102025989-102031567	0.0231491	0.00260901	0.229507
cg07622996	chr2:14772564	FAM84A	NM_145175	TSS1500	Island	chr2:14772377-14775809	0.0230423	0.00231819	0.223271
cg18481683	chr19:39574911	PAPL	NM_001004318	TSS200	Island	chr19:39574700-39575137	0.0230346	0.0030799	0.238639
cg08151731	chr15:48938576	FBN1	NM_000138	TSS1500	Island	chr15:48936810-48938577	0.023031	0.000951965	0.183454
cg04064611	chr7:72298987	SBDSP	NR_001588;NR_024109;NR_024111;NR_024110	TSS1500;TSS1500;TSS1500;TSS1500	Island	chr7:72298512-72298988	0.0230238	0.00272331	0.231911
cg12869623	chr17:9548898	USP43	NM_153210	TSS200	Island	chr17:9548389-9549616	0.022991	0.00282092	0.234031
cg19329121	chr7:95226035	PDK4	NM_002612	TSS200	Island	chr7:95225503-95226194	0.0229902	0.000680352	0.17206
cg16453615	chr3:111393328	PLCXD2	NM_153268;NM_001134478	TSS200;TSS200	Island	chr3:111393190-111393544	0.0228534	0.00147144	0.199195
cg15957524	chr2:233415782	TIGD1	NM_145702	TSS1500	Island	chr2:233415005-233415811	0.022827	0.00302839	0.237631
cg19684392	chr10:44144386	ZNF32	NM_006973;NM_001005368	TSS200;TSS1500	Island	chr10:44143856-44144698	0.0228148	0.00329763	0.242305
cg27217878	chr11:76155921	C11orf30	NM_020193	TSS200	Island	chr11:76155407-76156827	0.0227415	0.00153409	0.201372
cg09926747	chr4:110224247	COL25A1	NM_198721;NM_032518	TSS1500;TSS1500	Island	chr4:110222970-110224257	0.0227255	0.00157124	0.202398
cg19070873	chr14:96505448	C14orf132	NR_023938	TSS1500	Island	chr14:96505311-96506402	0.0225735	0.00141622	0.197316
cg10206344	chr16:31483277	TGFB1I1	NM_015927;NM_001164719;NM_001042454	TSS1500;TSS1500;TSS200	Island	chr16:31483276-31483646	0.0225703	0.00119616	0.191228
cg02390209	chr16:25703018	HS3ST4	NM_006040	TSS1500	Island	chr16:25702955-25704631	0.0225668	0.00240555	0.22489
cg22020752	chr12:22697546	KIAA0528	NM_014802	TSS200	Island	chr12:22696780-22697728	0.0225235	0.0014282	0.197853
cg26368942	chr1:225841650	ENAH	NM_018212;NM_001008493	TSS1500;TSS1500	Island	chr1:225840270-225841795	0.022466	0.00226947	0.22226
cg14896306	chr19:51611929	CTU1	NM_145232	TSS1500	Island	chr19:51611423-51612176	0.0224543	0.00255883	0.228539
cg27315279	chr10:120966843	GRK5	NM_005308	TSS1500	Island	chr10:120966127-120967623	0.0223274	0.00127561	0.192973
cg02291403	chr12:130646461	FZD10	NM_007197	TSS1500	Island	chr12:130645327-130648988	0.0222748	0.000381095	0.156077
cg03817667	chr7:54609953	VSTM2A	NM_182546	TSS200	Island	chr7:54609734-54610140	0.0222101	0.00300099	0.237568
cg05234169	chr12:82752252	CCDC59	NM_014167;NM_032230	TSS200;TSS200	Island	chr12:82752004-82752746	0.0222087	0.00291615	0.236086
cg24149051	chrX:67913327	STARD8	NM_001142504	TSS200	Island	chrX:67913299-67914134	0.0221686	0.00214437	0.219957
cg20376581	chr11:3239509	C11orf36	NR_027138	TSS200	Island	chr11:3239217-3239988	0.0221377	0.00120485	0.191262
cg03985168	chr6:117002184	KPNA5	NM_002269	TSS200	Island	chr6:117002067-117002797	0.0220189	0.000509783	0.162501
cg11239316	chr20:33104198	DYNLRB1	NM_014183	TSS200	Island	chr20:33104112-33104543	0.0220108	0.00220714	0.220661
cg13546736	chr17:7486858	MPDU1	NM_004870;NR_024603	TSS200;TSS200	Island	chr17:7486285-7487431	0.0219965	0.00275135	0.232427
cg13397057	chr16:62070246	CDH8	NM_001796	TSS1500	Island	chr16:62069121-62070634	0.0217026	0.00228793	0.222825
cg09949152	chr12:118573731	PEBP1	NM_002567	TSS200	Island	chr12:118573730-118574731	0.0216498	0.000620867	0.16921
cg24167897	chr15:63796719	USP3	NM_006537	TSS200	Island	chr15:63796129-63797638	0.0216372	0.000490376	0.162449
cg18614734	chr15:96876248	NR2F2	NM_001145157	TSS1500	Island	chr15:96873408-96877721	0.0214964	0.00212687	0.219717
cg02327373	chr10:104677561	CNNM2	NM_199077;NM_017649;NM_199076	TSS1500;TSS1500;TSS1500	Island	chr10:104677315-104679312	0.0214738	0.00206772	0.218144
cg16555184	chr1:149982714	OTUD7B	NM_020205	TSS200	Island	chr1:149982153-149982860	0.0214001	0.0028239	0.234091
cg06415582	chr4:87515299	PTPN13	NM_080684;NM_006264;NM_080685;NM_080683	TSS200;TSS200;TSS200;TSS200	Island	chr4:87515183-87515735	0.0212844	0.00276245	0.232751
cg17632233	chr11:62439667	C11orf48	NM_024099	TSS1500	Island	chr11:62439047-62439803	0.0209756	0.00228401	0.222757
cg25302957	chr6:17282284	RBM24	NM_153020;NM_001143941	TSS1500;TSS200	Island	chr6:17280739-17282334	0.0209739	0.00136278	0.195651
cg27590781	chr2:152266272	RIF1	NM_018151	TSS200	Island	chr2:152266271-152267286	0.0208136	0.00169104	0.206475
cg00615550	chr6:109703901	CD164	NM_001142401;NM_001142403;NM_006016;NM_001142404;NM_001142402	TSS200;TSS200;TSS200;TSS200;TSS200	Island	chr6:109702898-109704093	0.0207269	0.00363854	0.248532
cg08882271	chr5:61708404	IPO11	NM_016338	TSS200	Island	chr5:61708394-61709056	0.0206641	0.00223263	0.221228
cg02744536	chr4:185939339	HELT	NM_001029887	TSS1500	Island	chr4:185939222-185942747	0.0206254	0.00199511	0.215461
cg18931108	chr10:52383877	SGMS1	NM_147156	TSS200	Island	chr10:52382472-52385155	0.0203884	0.00135799	0.195413
cg07387199	chr17:62502055	CCDC45	NM_138363	TSS1500	Island	chr17:62501479-62503566	0.0201816	0.00271558	0.231911
cg06695663	chr22:19137968	GSC2	NM_005315	TSS200	Island	chr22:19136293-19138512	0.0201531	0.00327377	0.242305
cg05299793	chr14:63512588	KCNH5	NM_172375;NM_139318	TSS1500;TSS1500	Island	chr14:63512022-63512996	0.0201401	0.000862409	0.178915
cg07820420	chrX:30327545	NR0B1	NM_000475	TSS200	Island	chrX:30326439-30327668	0.020006	0.000712066	0.173037
cg22103999	chr16:4475555	DNAJA3	NM_005147;NM_001135110	TSS1500;TSS1500	Island	chr16:4475429-4476330	0.0199876	0.00119735	0.191228
cg08893139	chr15:56286150	NEDD4	NM_006154	TSS1500	Island	chr15:56285260-56286295	0.0199069	0.000472975	0.161385
cg26718433	chr10:44880730	CXCL12	NM_000609;NM_199168;NM_001033886	TSS200;TSS200;TSS200	Island	chr10:44879714-44882391	0.0198712	0.00186818	0.212675
cg22263405	chr18:42259244	SETBP1	NM_001130110	TSS1500	Island	chr18:42258983-42260795	0.0198431	0.0012551	0.1924
cg04052100	chr8:30585443	GSR	NM_000637	TSS200	Island	chr8:30584790-30585651	0.0197536	0.00344253	0.244328
cg02981877	chrX:92928671	FAM133A	NM_001171111;NM_001171109;NM_004538;NM_173698;NM_001171110	TSS1500;TSS1500;TSS200;TSS1500;TSS1500	Island	chrX:92928546-92928786	0.0196383	0.000670642	0.171916
cg06563602	chr4:130014800	C4orf33	NM_173487	TSS200	Island	chr4:130014349-130014899	0.0196324	0.00256077	0.228539
cg05907386	chr19:46195928	SNRPD2	NM_177542;NM_004597	TSS1500;TSS1500	Island	chr19:46195482-46196292	0.0193801	0.00114788	0.190318
cg03584288	chr19:37407041	ZNF568	NM_198539	TSS200	Island	chr19:37406931-37407463	0.0193493	0.00196002	0.214738
cg13621410	chr3:136537694	TMEM22	NM_001097599;NM_001097600;NM_025246	TSS200;TSS200;TSS200	Island	chr3:136537559-136539204	0.019321	0.00223539	0.221228
cg15820273	chr5:96038348	CAST	NM_001042445;NM_173060;NM_001042443;NM_001042444;NM_001042446	TSS200;TSS200;TSS200;TSS200;TSS200	Island	chr5:96038209-96038884	0.0192614	0.00255304	0.228407
cg22880420	chr2:33824856	FAM98A	NM_015475	TSS1500	Island	chr2:33824310-33824857	0.0191884	0.00234656	0.223523
cg18864479	chr15:56757382	MNS1	NM_018365	TSS200	Island	chr15:56757179-56757383	0.0190881	0.00206389	0.218092
cg00160818	chr6:31126356	CCHCR1	NM_001105564;NM_001105563;NM_019052	TSS1500;TSS1500;TSS1500	Island	chr6:31125894-31126561	0.0190824	0.000548552	0.165555
cg21830711	chr5:92956550	MIR2277	NR_031754	TSS200	Island	chr5:92956320-92957340	0.01896	0.00241375	0.225129
cg26319579	chr6:35466014	TEAD3	NM_003214	TSS1500	Island	chr6:35464056-35466269	0.0189388	0.00357477	0.247378
cg22679728	chr1:242688523	PLD5	NM_152666	TSS1500	Island	chr1:242687922-242688682	0.018875	0.00129771	0.193561
cg13095604	chr12:12966124	DDX47	NM_201224;NM_016355	TSS200;TSS200	Island	chr12:12966123-12966349	0.0187646	0.00328957	0.242305
cg04652645	chr10:135049999	VENTX	NM_014468	TSS1500	Island	chr10:135048797-135052077	0.0187544	0.00343144	0.244328
cg10641721	chr3:138665006	C3orf72	NM_001040061	TSS1500	Island	chr3:138663718-138666346	0.0186812	0.00182974	0.211736
cg14971781	chr1:226374753	ACBD3	NM_022735	TSS1500	Island	chr1:226374035-226374760	0.0186055	0.00272329	0.231911
cg05964953	chr2:73114371	SPR	NM_003124	TSS200	Island	chr2:73114219-73114920	0.0185697	0.00182466	0.211683
cg10564492	chr7:150929389	CHPF2	NM_019015	TSS200	Island	chr7:150929388-150930151	0.018556	0.00232772	0.223395
cg22521310	chr2:64881850	SERTAD2	NM_014755	TSS1500	Island	chr2:64880319-64881868	0.018518	0.000790117	0.174791
cg13602798	chr17:8152519	PFAS	NM_012393	TSS200	Island	chr17:8152514-8152833	0.0184178	0.00109431	0.18835
cg13961127	chr6:34759622	UHRF1BP1	NM_017754	TSS200	Island	chr6:34759534-34760309	0.0183483	0.00219095	0.220498
cg20769177	chr17:44928516	WNT9B	NM_003396	TSS1500	Island	chr17:44928287-44929690	0.0181331	0.00126745	0.19293
cg14255256	chr2:46465	FAM110C	NM_001077710	TSS200	Island	chr2:45510-46559	0.0180928	0.00294637	0.236245
cg07217924	chr11:18814078	PTPN5	NM_006906;NM_001039970;NM_032781	TSS1500;TSS1500;TSS1500	Island	chr11:18812572-18814079	0.0180194	0.00309853	0.239081
cg04854972	chr17:61627362	DCAF7	NM_005828	TSS1500	Island	chr17:61627221-61628290	0.0178067	0.000882265	0.180012
cg16723130	chr19:4723970	DPP9	NM_139159	TSS200	Island	chr19:4723723-4723981	0.0176421	0.00314142	0.239968
cg18413710	chr14:23299039	MRPL52	NM_181305;NM_178336;NM_180982;NM_181306;NM_181304;NM_181307	TSS200;TSS200;TSS200;TSS200;TSS200;TSS200	Island	chr14:23298984-23299313	0.0176373	0.00285393	0.234593
cg18309817	chr18:12254153	CIDEA	NM_198289;NM_001279	TSS1500;TSS200	Island	chr18:12254147-12255089	0.0176177	0.000741787	0.174674
cg13912204	chr1:169455529	SLC19A2	NM_006996	TSS1500	Island	chr1:169454558-169455577	0.0175178	0.00221742	0.220859
cg06984945	chr6:26660160	ZNF322A	NM_024639	TSS200	Island	chr6:26659536-26660165	0.017516	0.00361019	0.248172
cg22670349	chr2:208576197	CCNYL1	NM_152523;NM_001142300	TSS200;TSS200	Island	chr2:208576001-208577106	0.0174981	0.00290263	0.235944
cg25347264	chr12:5540220	NTF3	NM_001102654	TSS1500	Island	chr12:5539895-5540703	0.0174527	0.00289252	0.235898
cg26466587	chr6:100442120	MCHR2	NM_001040179;NM_032503	TSS200;TSS200	Island	chr6:100441406-100442152	0.0174282	0.000544259	0.164917
cg02281178	chr1:46598438	PIK3R3	NM_003629	TSS200	Island	chr1:46598126-46599129	0.0173081	0.000738821	0.174484
cg21019820	chr3:49059209	MIR191	NR_029690	TSS1500	Island	chr3:49058325-49059986	0.0172796	0.000669448	0.171916
cg24621801	chr2:70141883	MXD1	NM_002357	TSS1500	Island	chr2:70141359-70142939	0.0172714	0.00219396	0.220532
cg26784276	chr17:7142991	PHF23	NM_024297	TSS200	Island	chr17:7141121-7143071	0.0171662	0.00207068	0.218177
cg07532072	chr22:42016555	XRCC6	NM_001469	TSS1500	Island	chr22:42016301-42017784	0.0171628	0.003263	0.242305
cg18273566	chr1:23695031	C1orf213	NM_138479;NM_001008896	TSS1500;TSS1500	Island	chr1:23694690-23696050	0.0171146	0.00366038	0.248903
cg20333927	chr1:25942975	MAN1C1	NM_020379	TSS1500	Island	chr1:25942661-25943191	0.0170692	0.00324388	0.242305
cg07667977	chr2:32236247	MEMO1	NM_015955;NM_001137602	TSS1500;TSS1500	Island	chr2:32234653-32236248	0.0170138	0.00196251	0.214738
cg08404201	chr6:28891972	TRIM27	NM_006510	TSS1500	Island	chr6:28890951-28892013	0.0169964	0.00107451	0.187714
cg10486998	chr18:74961787	GALR1	NM_001480	TSS1500	Island	chr18:74961556-74963822	0.0169945	0.00232665	0.223395
cg06000883	chr21:39288720	KCNJ6	NM_002240	TSS200	Island	chr21:39287946-39289267	0.0169064	0.00157716	0.202578
cg23296058	chr5:86708877	CCNH	NM_001239	TSS200	Island	chr5:86708296-86708878	0.0168917	0.00231025	0.223212
cg12822975	chr15:41625234	OIP5	NM_007280	TSS1500	Island	chr15:41624362-41625340	0.0167853	0.00363906	0.248532
cg09932439	chr19:44645532	ZNF234	NM_006630;NM_001144824	TSS200;TSS200	Island	chr19:44645494-44646069	0.0167385	0.00322995	0.242086
cg07697597	chr22:43740003	SCUBE1	NM_173050	TSS1500	Island	chr22:43738882-43740285	0.0167141	0.00242942	0.225406
cg13583115	chr2:30369314	YPEL5	NM_001127401;NM_016061;NM_001127400;NM_001127399	TSS1500;TSS1500;TSS1500;TSS1500	Island	chr2:30369311-30370921	0.0166329	0.00304504	0.23782
cg08688512	chr15:37394166	MEIS2	NM_170674;NM_170677;NM_002399;NM_170676;NM_170675	TSS1500;TSS1500;TSS1500;TSS1500;TSS1500	Island	chr15:37393666-37394248	0.0165569	0.00292971	0.236086
cg04367464	chr16:4674716	MGRN1	NM_001142289;NM_015246;NM_001142290;NM_001142291	TSS200;TSS200;TSS200;TSS200	Island	chr16:4674706-4675453	0.0165245	0.00264808	0.230476
cg18750433	chr15:91643036	SV2B	NM_001167580;NM_014848	TSS200;TSS1500	Island	chr15:91642908-91643702	0.0164563	0.00302579	0.237631
cg25694542	chr14:73493846	ZFYVE1	NM_021260	TSS200	Island	chr14:73493461-73493970	0.0161244	0.00178498	0.210175
cg25771615	chr5:92956494	MIR2277	NR_031754	TSS200	Island	chr5:92956320-92957340	0.0160588	0.00309831	0.239081
cg02026475	chr16:20912113	DCUN1D3	NM_173475	TSS1500	Island	chr16:20911566-20912616	0.0159265	0.00367216	0.249048
cg11939940	chr10:80828645	LOC283050	NR_024431;NR_024429;NR_015429	TSS1500;TSS1500;TSS1500	Island	chr10:80827070-80830537	0.0159059	0.0013083	0.193858
cg03959661	chr2:207139348	ZDBF2	NM_020923	TSS200	Island	chr2:207139336-207140031	0.0158087	0.00359772	0.247909
cg02101773	chr20:20347593	INSM1	NM_002196	TSS1500	Island	chr20:20344400-20350605	0.0158015	0.00361979	0.248172
cg01611721	chr17:36905926	PCGF2	NM_007144	TSS1500	Island	chr17:36903871-36906328	0.0157676	0.000399629	0.156168
cg01406482	chr11:15136059	INSC	NM_001042536	TSS1500	Island	chr11:15136058-15136545	0.0157378	0.000994793	0.184977
cg24614398	chr4:106629962	INTS12	NM_020395;NM_001142471	TSS200;TSS200	Island	chr4:106629575-106630214	0.0155983	0.00124539	0.192205
cg02636704	chr20:49575191	DPM1	NM_003859	TSS200	Island	chr20:49574816-49576287	0.0151923	0.000782837	0.174791
cg10614045	chr11:20182122	DBX1	NM_001029865	TSS1500	Island	chr11:20181200-20182325	0.0150401	0.00113303	0.19018
cg05890620	chr19:10397612	ICAM4	NM_001544;NM_022377;NM_001039132	TSS200;TSS200;TSS200	Island	chr19:10397603-10398703	0.0150334	0.00238984	0.224395
cg23882824	chr21:34914632	GART	NM_000819;NM_175085	TSS200;TSS200	Island	chr21:34914303-34915906	0.0147517	0.00331055	0.242305
cg17174493	chr11:18344237	HPS5	NM_007216;NM_181508;NM_181507	TSS1500;TSS1500;TSS1500	Island	chr11:18343625-18344238	0.0146802	0.00183048	0.211736
cg05604720	chr8:90769698	RIPK2	NM_003821	TSS1500	Island	chr8:90769535-90770457	0.0144211	0.00337135	0.243164
cg22410057	chr15:90456248	C15orf38	NM_182616	TSS200	Island	chr15:90455562-90456263	0.0140911	0.00137142	0.195994
cg08448701	chr20:21686282	PAX1	NM_006192	TSS200	Island	chr20:21686199-21687689	0.0140607	0.00210377	0.219153
cg27468145	chr18:24443262	AQP4	NM_004028	TSS1500	Island	chr18:24443200-24443458	0.0138574	0.0025707	0.228889
cg18167349	chr12:51664410	SMAGP	NM_001033873;NM_001031628	TSS1500;TSS1500	Island	chr12:51663404-51664411	0.0137119	0.00283343	0.234271
cg05777492	chr6:42989179	C6orf153	NM_033112	TSS1500	Island	chr6:42989178-42989510	0.0136631	0.00283525	0.234285
cg03863838	chr6:36562081	SFRS3	NM_003017	TSS200	Island	chr6:36561907-36562412	0.0136014	0.00342289	0.24408
cg15897310	chr6:132272560	CTGF	NM_001901	TSS200	Island	chr6:132271826-132272566	0.0135562	0.00170183	0.207005
cg15324077	chr1:150241631	APH1A	NM_016022;NM_001077628	TSS200;TSS200	Island	chr1:150241047-150241654	0.0133051	0.00238868	0.224365
cg12173506	chr3:12705805	RAF1	NM_002880	TSS200	Island	chr3:12705059-12705887	0.0132879	0.00349209	0.245887
cg07964178	chr8:22550957	EGR3	NM_004430	TSS200	Island	chr8:22547486-22553427	0.0131949	0.0014887	0.199783
cg00098239	chr19:7599173	PNPLA6	NM_001166114;NM_001166111;NM_001166113	TSS1500;TSS1500TSS1500	Island	chr19:7598413-7601008	0.0131107	0.00296469	0.236775
cg11670651	chr12:119419106	SRRM4	NM_194286	TSS1500	Island	chr12:119419105-119419810	0.013012	0.00258514	0.229329
cg17407411	chr12:1800083	ADIPOR2	NM_024551	TSS200	Island	chr12:1799874-1800739	0.0129131	0.00246243	0.226167
cg26295009	chr4:141445149	ELMOD2	NM_153702	TSS1500	Island	chr4:141445099-141445698	0.0128907	0.00215916	0.220121
cg24089600	chr13:110960177	COL4A1	NM_001845	TSS1500	Island	chr13:110958891-110960590	0.0127033	0.00305248	0.237893
cg03550205	chr17:12569114	MYOCD	NM_001146312;NM_153604	TSS200;TSS200	Island	chr17:12568667-12569335	0.0126578	0.00240488	0.224875
cg19779670	chr5:96038240	CAST	NM_001042445;NM_173060;NM_001042444;NM_001042446;NM_001042443	TSS1500;TSS1500;TSS1500;TSS1500;TSS1500	Island	chr5:96038209-96038884	0.012329	0.00208289	0.218406
cg15414042	chr5:172198979	DUSP1	NM_004417	TSS1500	Island	chr5:172197482-172199606	0.0120321	0.00278088	0.232983
cg24465674	chr4:185939526	HELT	NM_001029887	TSS1500	Island	chr4:185939222-185942747	0.0118986	0.00255208	0.228407
cg00593536	chr2:139538222	NXPH2	NM_007226	TSS1500	Island	chr2:139537692-139538650	0.0112816	0.00345851	0.244938
cg27228168	chr16:54320674	IRX3	NM_024336	TSS1500	Island	chr16:54317821-54324604	0.0109344	0.00217524	0.220278
cg14303833	chr7:120590659	ING3	NM_019071;NM_198267	TSS200;TSS200	Island	chr7:120590584-120591328	0.0105099	0.00285917	0.234593
cg04872557	chr1:76190008	ACADM	NM_001127328;NM_000016	TSS200;TSS200	Island	chr1:76189916-76190730	-0.0104109	0.0019623	0.214738
cg12683173	chr7:69063404	AUTS2	NM_015570;NM_001127232;NM_001127231	TSS1500;TSS1500;TSS1500	Island	chr7:69062374-69065037	-0.0143857	0.00330344	0.242305
cg21665057	chr3:196295764	WDR53	NM_182627	TSS1500	Island	chr3:196295341-196295796	-0.0235292	0.0024157	0.225212
cg17612948	chr5:110427863	WDR36	NM_139281	TSS200	Island	chr5:110427777-110428270	-0.0298896	0.00170317	0.207005
cg25472897	chr8:145560555	SCRT1	NM_031309	TSS1500	Island	chr8:145555342-145562310	-0.0307658	0.00152811	0.201281
cg04558166	chr1:210001279	C1orf107	NM_014388	TSS200	Island	chr1:210001129-210001428	-0.0401977	0.00175493	0.209238
cg11648730	chr5:92907151	FLJ42709	NR_015369	TSS1500	Island	chr5:92906239-92908875	-0.0644007	0.00171965	0.207313
cg03462171	chr16:1664488	CRAMP1L	NM_020825	TSS200	Island	chr16:1660054-1665095	-0.0815943	0.00230465	0.223212
