# Supplementary material for: Epigenome-wide DNA methylation profiling of periprostatic adipose tissue in prostate cancer patients with excess adiposity—a pilot study
Source: Clin Epigenetics. 2018 Apr 17;10:54. doi: 10.1186/s13148-018-0490-3 (PMC5904983; doi:10.1186/s13148-018-0490-3)
Supplement: Supplementary file 7 — Table S5. GO biological process analysis of promoter hypermethylated genes. GO biological process analysis for 404 promoter hypermethylated genes. (XLSX 18 kb) [file 13148_2018_490_MOESM7_ESM.xlsx]

## Sheet: Sheet1
Supplementary Table 5. GO biological process analysis of promoter hypermethylated genes (P<0.001)
GO ID	Biological Process Term	P-value	Adjusted P-value	Genes
GO:0030182	neuron differentiation	1.57705e-05	0.0245183	EMX1;HELT;WNT9B;PAX3;FZD10;NR2E1;ISL1;HAND2;NTF3;HOXA1;PTF1A;MDGA2;WNT2;NEUROG1;NKX2-2;EPHA2
GO:0007389	pattern specification process	1.78965e-05	0.0245183	TGIF1;EMX1;IRX3;PCGF2;FOXG1;PAX3;NR2F2;ISL1;TBX18;PAX1;OVOL2;CXCL12;NRG3;GBX2;COL4A1;ZIC3;HOXA1;HOXB1;MNS1;MDGA2;HOXA7;HOXA5
GO:0007528	neuromuscular junction development	6.07858e-05	0.0351064	CACNB2;COL4A1;LRRK2;NEDD4;DNAJA3;PDZRN3
GO:0001755	neural crest cell migration	7.20975e-05	0.0351064	EDNRB;GBX2;HAND2;PAX3;ISL1;OVOL2
GO:0045936	negative regulation of phosphate metabolic process	8.5779e-05	0.0351064	ERRFI1;MYOCD;DUSP1;GPS1;LRRK2;PTPRJ;NR2F2;FZD10;NDRG2;ZFYVE1;SSTR4;GRM2;DBNDD2;EDNRB;GALR2;DNAJA3;GALR1;MICAL1;NTF3;PPP1R1B;INSM1;SLIT2;TRIM27
GO:0010563	negative regulation of phosphorus metabolic process	8.5779e-05	0.0351064	ERRFI1;MYOCD;DUSP1;GPS1;LRRK2;PTPRJ;NR2F2;FZD10;NDRG2;ZFYVE1;SSTR4;GRM2;DBNDD2;EDNRB;GALR2;DNAJA3;GALR1;MICAL1;NTF3;PPP1R1B;INSM1;SLIT2;TRIM27
GO:0048665	neuron fate specification	8.96879e-05	0.0351064	SOX1;TLX3;DBX1;ISL1;NKX2-2
GO:0003002	regionalization	0.000199106	0.0653608	TGIF1;EMX1;FOXG1;PCGF2;PAX3;NR2F2;ISL1;TBX18;PAX1;OVOL2;ZIC3;HOXA1;HOXB1;HOXA7;HOXA5
GO:0097485	neuron projection guidance	0.000238543	0.0653608	ROBO2;EPHA5;SEMA6D;RUNX3;ISL1;CACNA1G;RPS6KA4;ENAH;CACNB2;CXCL12;GBX2;COL4A1;NTF3;MYH14;COL9A3;HOXA1;SLIT2;CNTN4;RAF1
GO:0007411	axon guidance	0.000238543	0.0653608	ROBO2;EPHA5;SEMA6D;ISL1;RUNX3;CACNA1G;RPS6KA4;ENAH;CACNB2;CXCL12;GBX2;COL4A1;NTF3;MYH14;COL9A3;HOXA1;SLIT2;CNTN4;RAF1
GO:0001933	negative regulation of protein phosphorylation	0.000345152	0.0859743	ERRFI1;MYOCD;DUSP1;GPS1;LRRK2;PTPRJ;NR2F2;DBNDD2;DNAJA3;MICAL1;NTF3;PPP1R1B;INSM1;SLIT2;TRIM27
GO:0042538	hyperosmotic salinity response	0.000449972	0.095981	XRCC6;TRPV4;AQP4
GO:0051961	negative regulation of nervous system development	0.000455384	0.095981	ROBO2;EPHA5;IRX3;FOXG1;NR2E1;ISL1;EDNRB;TLX3;TRPV4;SUFU;CNTN4;SLIT2;NKX2-2
GO:0007218	neuropeptide signaling pathway	0.000590505	0.104684	UCN;NXPH2;GALR2;GALR1;PENK;ELTD1;GPR83;QRFPR;SSTR2
GO:0035295	tube development	0.00060974	0.104684	ROBO2;MYOCD;NKX2-6;WNT9B;SDC1;SLIT2;TBX18;HOXA5;POU3F3;NKX2-2;EPHA2
GO:0031960	response to corticosteroid	0.000657059	0.104684	UCN;DUSP1;SDC1;AQP4;GPR83;SLIT2;SSTR2;ISL1;SSTR4;CTGF
GO:1900543	negative regulation of purine nucleotide metabolic process	0.000696544	0.104684	GRM2;EDNRB;GALR2;GALR1;LRRK2;FZD10;SSTR4
GO:0001656	metanephros development	0.000706302	0.104684	APH1A;ROBO2;EGR1;IRX3;SLIT2
GO:0045664	regulation of neuron differentiation	0.000797011	0.104684	TGIF1;ROBO2;WDR36;IRX3;LRRK2;FOXG1;MAGI2;NR2E1;ISL1;CXCL12;EDNRB;TLX3;STK25;TRPV4;NEDD4;SLIT2;CNTN4;NEUROG1;NKX2-2
GO:0030815	negative regulation of cAMP metabolic process	0.000806507	0.104684	GRM2;EDNRB;GALR2;GALR1;SSTR4
GO:0071396	cellular response to lipid	0.000889048	0.104684	EGR1;SGMS1;RIPK2;WNT9B;NR0B1;AQP4;FZD10;NR2F2;NR2E1;SSTR2;ISL1;SSTR4;EDNRB;LEP;PDK4;WNT2
GO:0045980	negative regulation of nucleotide metabolic process	0.000890354	0.104684	GRM2;EDNRB;GALR2;GALR1;LRRK2;FZD10;SSTR4
GO:0048666	neuron development	0.000907578	0.104684	ROBO2;EPHA5;BECN1;SOX1;GBX2;LEP;HAND2;INSM1;RUNX3
GO:0030800	negative regulation of cyclic nucleotide metabolic process	0.00091694	0.104684	GRM2;EDNRB;GALR2;GALR1;SSTR4
