# Supplementary material for: Epigenome-wide DNA methylation profiling of periprostatic adipose tissue in prostate cancer patients with excess adiposity—a pilot study
Source: Clin Epigenetics. 2018 Apr 17;10:54. doi: 10.1186/s13148-018-0490-3 (PMC5904983; doi:10.1186/s13148-018-0490-3)
Supplement: Supplementary file 8 — Table S6. GO molecular function analysis of promoter hypermethylated genes. GO molecular function analysis for 404 promoter hypermethylated genes. (XLSX 13 kb) [file 13148_2018_490_MOESM8_ESM.xlsx]

## Sheet: Sheet1
Supplementary Table 6. GO molecular function analysis of promoter hypermethylated genes (P<0.01)
GO ID	Biological ProcessTerm	P-value (<0.01)	Adjusted P-value	Genes
GO:0008188	neuropeptide receptor activity	0.000235681	0.0643677	GALR2;GALR1;GPR83;QRFPR;SSTR2;SSTR4
GO:0000981	sequence-specific DNA binding RNA polymerase II transcription factor activity	0.000235779	0.0643677	TGIF1;EGR1;MYOCD;ONECUT1;SOX14;PAX3;NR0B1;NFATC1;NR2F2;NR2E1;MEIS2;RUNX3;OVOL2;PURA;HAND2;NACC2;PTF1A;MXD1;ZSCAN18;E2F8
GO:0005520	insulin-like growth factor binding	0.00213972	0.274683	IGFBP4;INSR;CRIM1;CTGF
GO:0005095	GTPase inhibitor activity	0.00266763	0.274683	RTKN;GPS1;SLIT2
GO:0000982	RNA polymerase II core promoter proximal region sequence-specific DNA binding transcription factor activity	0.00348237	0.274683	TGIF1;EGR1;MYOCD;HAND2;NACC2;ONECUT1;NR2E1;PTF1A;MXD1;MEIS2;E2F8
GO:0042162	telomeric DNA binding	0.00398055	0.274683	PURA;XRCC6;TERT
GO:0030594	neurotransmitter receptor activity	0.00419851	0.274683	GALR2;GALR1;GPR83;SSTR2;QRFPR;SSTR4
GO:0042826	histone deacetylase binding	0.00448618	0.274683	MYOCD;NACC2;UHRF1BP1;INSM1;NR2E1;ANKRA2
GO:0017046	peptide hormone binding	0.00452775	0.274683	EDNRB;GALR2;INSR;GALR1
GO:0008376	acetylgalactosaminyltransferase activity	0.00560975	0.279258	B3GALNT1;WBSCR17;CHPF2;GALNTL6
GO:0071837	HMG box domain binding	0.00562607	0.279258	PAX3;UTF1;POU3F3
GO:0051019	mitogen-activated protein kinase binding	0.00658005	0.299392	RPS6KA4;NFATC1;PTPRJ
GO:0045309	protein phosphorylated amino acid binding	0.00762444	0.305708	NEDD4;PTPN5;PTPN3
GO:0008374	O-acyltransferase activity	0.00826309	0.305708	MOGAT3;MOGAT1;CPT1C;CPT1B
GO:0005545	1-phosphatidylinositol binding	0.00876111	0.305708	ZFYVE1;SNAP91;PICALM
GO:0042562	hormone binding	0.00895847	0.305708	EDNRB;GALR2;GALR1;INSR;ADIPOR2
GO:0001078	RNA polymerase II core promoter proximal region sequence-specific DNA binding transcription factor activity involved in negative regulation of transcription	0.00957043	0.30738	TGIF1;NACC2;NR2E1;MXD1;E2F8
