# Supplementary material for: Epigenome-wide DNA methylation profiling of periprostatic adipose tissue in prostate cancer patients with excess adiposity—a pilot study
Source: Clin Epigenetics. 2018 Apr 17;10:54. doi: 10.1186/s13148-018-0490-3 (PMC5904983; doi:10.1186/s13148-018-0490-3)
Supplement: Supplementary file 9 — Table S7. Pathway enrichment analysis of promoter hypermethylated genes. Pathway enrichment analysis for 404 promoter hypermethylated genes. (XLSX 11 kb) [file 13148_2018_490_MOESM9_ESM.xlsx]

## Sheet: Sheet1
Supplementary Table 7. Pathway enrichment analysis of promoter hypermethylated genes (P<0.1)
Pathway ID	Pathway Term	P-value (<0.1)	Adjusted P-value	Genes
hsa04550	Signaling pathways regulating pluripotency of stem cells	3.88979e-05	0.00789627	RIF1;ZIC3;PCGF2;ONECUT1;WNT9B;PIK3R3;HOXB1;FZD10;RAF1;ISL1;WNT2;NEUROG1
hsa01212	Fatty acid metabolism	0.00299423	0.303914	PECR;ACADM;CPT1C;CPT1B;FADS1
hsa04360	Axon guidance	0.0162264	0.880943	EPHA5;ROBO2;CXCL12;SEMA4B;SEMA6D;SLIT2;EPHA2
hsa04916	Melanogenesis	0.0173585	0.880943	EDNRB;WNT9B;FZD10;RAF1;ADCY8;WNT2
hsa05217	Basal cell carcinoma	0.0265413	0.903831	SUFU;WNT9B;FZD10;WNT2
hsa04932	Non-alcoholic fatty liver disease (NAFLD)	0.0371175	0.903831	NDUFB7;LEP;INSR;NDUFA3;NDUFS2;PIK3R3;ADIPOR2
hsa04152	AMPK signaling pathway	0.0434391	0.903831	LEP;INSR;PIK3R3;CPT1C;ADIPOR2;CPT1B
hsa04920	Adipocytokine signaling pathway	0.0563327	0.903831	LEP;CPT1C;ADIPOR2;CPT1B
hsa00531	Glycosaminoglycan degradation	0.0574774	0.903831	HGSNAT;SGSH
hsa04933	AGE-RAGE signaling pathway in diabetic complications	0.0577984	0.903831	EGR1;COL4A1;PIK3R3;NFATC1;PLCD1
hsa00071	Fatty acid degradation	0.0618118	0.903831	ACADM;CPT1C;CPT1B
hsa04080	Neuroactive ligand-receptor interaction	0.0618358	0.903831	GRM2;EDNRB;GALR2;GRID1;LEP;GALR1;GPR83;SSTR2;MCHR2;SSTR4
hsa04930	Type II diabetes mellitus	0.0760995	0.903831	INSR;PIK3R3;CACNA1G
hsa04072	Phospholipase D signaling pathway	0.0777551	0.903831	CYTH3;GRM2;INSR;PIK3R3;RAF1;ADCY8
hsa01040	Biosynthesis of unsaturated fatty acids	0.0806283	0.903831	PECR;FADS1
hsa04340	Hedgehog signaling pathway	0.0837397	0.903831	SUFU;WNT9B;WNT2
hsa05166	HTLV-I infection	0.087067	0.903831	EGR1;TERT;TP53INP1;WNT9B;PIK3R3;NFATC1;FZD10;ADCY8;WNT2
hsa04512	ECM-receptor interaction	0.0891421	0.903831	SV2B;COL4A1;SDC1;COL9A3
hsa04950	Maturity onset diabetes of the young	0.0995435	0.903831	ONECUT1;NKX2-2
