# Supplementary material for: Epigenome-wide DNA methylation profiling of periprostatic adipose tissue in prostate cancer patients with excess adiposity—a pilot study
Source: Clin Epigenetics. 2018 Apr 17;10:54. doi: 10.1186/s13148-018-0490-3 (PMC5904983; doi:10.1186/s13148-018-0490-3)
Supplement: Supplementary file 10 — Table S8. Pathway enrichment analysis of the genes included in PPI networks. Pathway enrichment analysis for methylated genes and related genes included in PPI networks. (XLSX 13 kb) [file 13148_2018_490_MOESM10_ESM.xlsx]

## Sheet: Sheet1
Supplementary Table 8. Pathway enrichment analysis of the hypermethylated genes included in PPI networks (Adjust P<0.0001)
Pathway Term	Gene numbers included in the pathway				P-Value	Adjusted P-value (<0.0001)
	Total	Expected	Hits	Proportions
Pathways in cancer	310	9.41	50	0.16129	8.4e-25	1.82e-22
Prostate cancer	87	2.64	21	0.241379	4.2e-14	4.56e-12
ErbB signaling pathway	87	2.64	20	0.229885	4.86e-13	3.51e-11
Neurotrophin signaling pathway	123	3.73	23	0.186992	8.11e-13	4.4e-11
Colorectal cancer	49	1.49	15	0.306122	5.28e-12	2.29e-10
HTLV-I infection	199	6.04	27	0.135678	2e-11	7.23e-10
Chronic myeloid leukemia	73	2.21	17	0.232877	2.49e-11	7.71e-10
Glioma	65	1.97	16	0.246154	4.03e-11	1.09e-09
Melanogenesis	101	3.06	19	0.188119	8.52e-11	2.05e-09
Focal adhesion	200	6.07	26	0.13	1.33e-10	2.89e-09
Wnt signaling pathway	144	4.37	22	0.152778	1.76e-10	3.47e-09
MAPK signaling pathway	265	8.04	29	0.109434	6.78e-10	1.23e-08
Adherens junction	70	2.12	15	0.214286	1.4e-09	2.34e-08
Chagas disease (American trypanosomiasis)	89	2.7	16	0.179775	5.89e-09	9.12e-08
Acute myeloid leukemia	57	1.73	13	0.22807	8.3e-09	1.2e-07
Pancreatic cancer	69	2.09	14	0.202899	1.09e-08	1.48e-07
Renal cell carcinoma	60	1.82	13	0.216667	1.62e-08	2.07e-07
VEGF signaling pathway	76	2.31	14	0.184211	4.04e-08	4.87e-07
Endometrial cancer	44	1.34	11	0.25	4.43e-08	5.06e-07
Bacterial invasion of epithelial cells	56	1.7	12	0.214286	6.79e-08	7.37e-07
Progesterone-mediated oocyte maturation	80	2.43	14	0.175	7.99e-08	7.88e-07
Melanoma	68	2.06	13	0.191176	7.99e-08	7.88e-07
T cell receptor signaling pathway	98	2.97	15	0.153061	1.71e-07	1.62e-06
Gap junction	89	2.7	14	0.157303	3.2e-07	2.89e-06
Axon guidance	118	3.58	16	0.135593	3.66e-07	3.17e-06
GnRH signaling pathway	94	2.85	14	0.148936	6.41e-07	5.35e-06
Chemokine signaling pathway	189	5.73	20	0.10582	7.32e-07	5.88e-06
Regulation of actin cytoskeleton	182	5.52	19	0.104396	1.76e-06	1.36e-05
Non-small cell lung cancer	52	1.58	10	0.192308	2.56e-06	1.92e-05
Leukocyte transendothelial migration	108	3.28	14	0.12963	3.57e-06	2.58e-05
mTOR signaling pathway	45	1.37	9	0.2	5.91e-06	4.14e-05
Hepatitis C	100	3.03	13	0.13	7.86e-06	5.33e-05
B cell receptor signaling pathway	75	2.28	11	0.146667	1.26e-05	8.05e-05
Fc epsilon RI signaling pathway	75	2.28	11	0.146667	1.26e-05	8.05e-05
