# Supplementary material for: Epigenome-wide DNA methylation profiling of periprostatic adipose tissue in prostate cancer patients with excess adiposity—a pilot study
Source: Clin Epigenetics. 2018 Apr 17;10:54. doi: 10.1186/s13148-018-0490-3 (PMC5904983; doi:10.1186/s13148-018-0490-3)
Supplement: Supplementary file 11 — Table S9. Selected genes with multiple hypermethylated CpG sites in PPAT with obese/overweight. The table shows the 38 selected genes which have multiple hypermethylated CpG sites. (XLSX 24 kb) [file 13148_2018_490_MOESM11_ESM.xlsx]

## Sheet: Sheet1
Supplementary Table 9. Selected genes with multiple hypermethylated CpG sites in PPAT with obesity/overweight
Gene Symbol	Probe ID	Chromosome and Coordinate(GRCh37)	UCSC_RefGene_Accession	Relation to Gene region	Relation to CpG island	UCSC_CpG_Islands_Name (GRCh37)	DNAm β Difference(%)	P-value	Adjust P-value (<0.25)
TAPBP	cg10134527	chr6:33283015	NM_003190;NM_172208;NM_172209	TSS1500;TSS1500;TSS1500	Island	chr6:33282855-33283196	0.083842	0.00318957	0.241258
	cg21330831	chr6:33283092	NM_003190;NM_172208;NM_172209	TSS1500;TSS1500;TSS1500	Island	chr6:33282855-33283196	0.0788616	0.000141244	0.133217
	cg11917542	chr6:33283158	NM_003190;NM_172208;NM_172209	TSS1500;TSS1500;TSS1500	Island	chr6:33282855-33283196	0.0682099	0.000471946	0.161325
	cg26646118	chr6:33283000	NM_003190;NM_172208;NM_172209	TSS1500;TSS1500;TSS1500	Island	chr6:33282855-33283196	0.0662904	0.00250579	0.227169
	cg18144560	chr6:33283070	NM_003190;NM_172208;NM_172209	TSS1500;TSS1500;TSS1500	Island	chr6:33282855-33283196	0.0627081	0.000217317	0.143928
	cg08771019	chr6:33283145	NM_003190;NM_172208;NM_172209	TSS1500;TSS1500;TSS1500	Island	chr6:33282855-33283196	0.0609318	8.07702e-05	0.12383
	cg13027595	chr6:33283184	NM_003190;NM_172208;NM_172209	TSS1500;TSS1500;TSS1500	Island	chr6:33282855-33283196	0.0581332	0.00082335	0.176607
	cg04415168	chr6:33282856	NM_003190;NM_172208;NM_172209	TSS1500;TSS1500;TSS1500	Island	chr6:33282855-33283196	0.0364191	0.0014889	0.199783
RUNX3	cg24463471	chr1:25257978	NM_004350	TSS1500	Island	chr1:25255527-25259005	0.0985794	0.000358487	0.155404
	cg07996594	chr1:25257505	NM_004350	TSS1500	Island	chr1:25255527-25259005	0.0796677	0.00023169	0.147255
	cg10013501	chr1:25257813	NM_004350	TSS1500	Island	chr1:25255527-25259005	0.0665264	0.000808686	0.175559
	cg18087266	chr1:25257629	NM_004350	TSS1500	Island	chr1:25255527-25259005	0.0620054	0.000397274	0.156168
	cg21406271	chr1:25258082	NM_004350	TSS1500	Island	chr1:25255527-25259005	0.059352	0.000725711	0.173989
	cg04250451	chr1:25257784	NM_004350	TSS1500	Island	chr1:25255527-25259005	0.0473213	0.00288569	0.235528
AIRE	cg18689454	chr21:45705694	NM_000383	TSS200	Island	chr21:45705428-45706044	0.0928706	0.000733377	0.174096
	cg16717549	chr21:45705699	NM_000383	TSS200	Island	chr21:45705428-45706044	0.0786707	0.00314892	0.240082
	cg27251412	chr21:45705740	NM_000383	TSS200	Island	chr21:45705428-45706044	0.0649295	0.000839077	0.17771
	cg16501323	chr21:45705618	NM_000383	TSS200	Island	chr21:45705428-45706044	0.0596668	0.00127238	0.192973
	cg09510531	chr21:45705742	NM_000383	TSS200	Island	chr21:45705428-45706044	0.0445285	0.00041943	0.157047
SLC44A2	cg24041556	chr19:10736059	NM_020428	TSS200	Island	chr19:10735999-10736396	0.0914238	2.15202e-05	0.109775
	cg17965690	chr19:10736049	NM_020428	TSS200	Island	chr19:10735999-10736396	0.0817766	0.0004176	0.156942
	cg09315367	chr19:10736006	NM_020428	TSS200	Island	chr19:10735999-10736396	0.0803511	0.00115243	0.190318
	cg17826679	chr19:10736038	NM_020428	TSS200	Island	chr19:10735999-10736396	0.0770886	0.00260601	0.229507
	cg25595793	chr19:10736117	NM_020428	TSS200	Island	chr19:10735999-10736396	0.0636669	0.00152887	0.201281
CPT1B	cg19112186	chr22:51016638	NM_001145137	TSS200	Island	chr22:51016253-51017020	0.107659	0.00232877	0.223395
	cg05156901	chr22:51016646	NM_001145137	TSS200	Island	chr22:51016253-51017020	0.0930432	0.00305246	0.237893
	cg00270625	chr22:51017019	NM_001145137;NM_004377;NM_152246	TSS1500;TSS200;TSS200	Island	chr22:51016253-51017020	0.0913633	0.00162247	0.204274
	cg27502912	chr22:51017001	NM_001145137;NM_004377;NM_152246	TSS1500;TSS200;TSS200	Island	chr22:51016253-51017020	0.0584308	0.00125523	0.1924
CPT1C	cg05001580	chr19:50193857	NM_152359;NM_001136052	TSS1500;TSS1500	Island	chr19:50193020-50194798	0.066835	0.00214471	0.219957
	cg14440600	chr19:50193021	NM_152359;NM_001136052	TSS1500;TSS1500	Island	chr19:50193020-50194798	0.0603065	0.00354084	0.246899
CCDC19	cg09476130	chr1:159870086	NM_012337	TSS200	Island	chr1:159869901-159870143	0.120731	0.00186754	0.212675
	cg25153824	chr1:159870077	NM_012337	TSS200	Island	chr1:159869901-159870143	0.0618118	0.000334833	0.154475
ANKRD30B	cg23703062	chr18:14748198	NM_001145029	TSS200	Island	chr18:14747516-14748231	0.107031	0.00102833	0.186491
	cg21293934	chr18:14748230	NM_001145029	TSS200	Island	chr18:14747516-14748231	0.112121	0.00183144	0.211736
SLC17A9	cg16552454	chr20:61583924	NM_022082	TSS200	Island	chr20:61583891-61584222	0.0605513	0.000309311	0.152578
	cg00199007	chr20:61583910	NM_022082	TSS200	Island	chr20:61583891-61584222	0.0692602	0.00144723	0.198416
ZNF300	cg04675542	chr5:150284416	NM_052860	TSS200	Island	chr5:150284385-150284635	0.0843061	0.00341719	0.244062
	cg19014419	chr5:150284504	NM_052860	TSS200	Island	chr5:150284385-150284635	0.0641889	7.73758e-05	0.123809
	cg11291313	chr5:150284530	NM_052860	TSS200	Island	chr5:150284385-150284635	0.0394587	0.00175609	0.209238
ZNF710	cg23005885	chr15:90543450	NM_198526	TSS1500	Island	chr15:90543410-90543835	0.0891852	0.000619787	0.16921
	cg21109038	chr15:90543610	NM_198526	TSS1500	Island	chr15:90543410-90543835	0.0742777	0.00248028	0.226775
LOC100130776	cg23387569	chr12:58120011	NR_027032	TSS200	Island	chr12:58119909-58121551	0.083701	0.000338989	0.154752
	cg11511175	chr12:58119979	NR_027032	TSS200	Island	chr12:58119909-58121551	0.0758763	0.00164712	0.204924
SEC31B	cg00730561	chr10:102279703	NM_015490	TSS200	Island	chr10:102279162-102279730	0.08117	0.000481918	0.161803
	cg26458072	chr10:102279694	NM_015490	TSS200	Island	chr10:102279162-102279730	0.0568169	0.00271077	0.231911
	cg04611437	chr10:102279697	NM_015490	TSS200	Island	chr10:102279162-102279730	0.0548162	0.00154982	0.202044
C20orf166	cg12437024	chr20:61147602	NM_178463	TSS200	Island	chr20:61147457-61147787	0.0581407	0.000204632	0.143928
	cg05756622	chr20:61147572	NM_178463	TSS200	Island	chr20:61147457-61147787	0.0515079	0.00128111	0.193146
	cg08093055	chr20:61147604	NM_178463	TSS200	Island	chr20:61147457-61147787	0.0323881	0.00175143	0.209073
NCRNA00181	cg22889142	chr19:58862398	NR_015380	TSS1500	Island	chr19:58861341-58862406	0.072885	4.07703e-05	0.113877
	cg08389151	chr19:58862087	NR_015380	TSS1500	Island	chr19:58861341-58862406	0.0724613	2.55967e-05	0.109775
	cg12461677	chr19:58862089	NR_015380	TSS1500	Island	chr19:58861341-58862406	0.0717732	8.33078e-06	0.0924979
ELTD1	cg02154252	chr1:79472532	NM_022159	TSS200	Island	chr1:79472281-79472537	0.075431	0.000863714	0.178971
	cg18592365	chr1:79472536	NM_022159	TSS200	Island	chr1:79472281-79472537	0.0673081	0.00343951	0.244328
MICAL1	cg13206063	chr6:109777592	NM_022765;NM_001159291	TSS1500;TSS1500	Island	chr6:109776194-109777645	0.0733706	0.0013774	0.196133
	cg05949660	chr6:109777642	NM_022765;NM_001159291	TSS1500;TSS1500	Island	chr6:109776194-109777645	0.0641366	0.00210314	0.219153
FAM83B	cg07267782	chr6:54711227	NM_001010872	TSS1500	Island	chr6:54711153-54712033	0.054777	0.000385548	0.156168
	cg19716238	chr6:54711378	NM_001010872	TSS200	Island	chr6:54711153-54712033	0.047188	0.000364927	0.155404
PLEC1	cg00329447	chr8:145028170	NM_201379	TSS200	Island	chr8:145027911-145028352	0.100975	0.00340716	0.244028
	cg14234406	chr8:145028103	NM_201379	TSS200	Island	chr8:145027911-145028352	0.0503336	0.00150674	0.200471
POU3F1	cg17791651	chr1:38513489	NM_002699	TSS1500	Island	chr1:38510102-38513642	0.080193	0.000130954	0.133217
	cg12622182	chr1:38513641	NM_002699	TSS1500	Island	chr1:38510102-38513642	0.0499183	0.00235256	0.223523
RTKN	cg00610692	chr2:74668072	NM_033046;NM_001015056	TSS1500;TSS1500	Island	chr2:74667593-74669403	0.0457463	0.00310314	0.239081
	cg09692695	chr2:74668286	NM_033046;NM_001015056	TSS1500;TSS1500	Island	chr2:74667593-74669403	0.03274	0.00228029	0.22262
MOGAT3	cg02258703	chr7:100845606	NM_178176	TSS1500	Island	chr7:100845050-100845726	0.0414205	0.00217913	0.220305
	cg18046464	chr7:100845331	NM_178176	TSS1500	Island	chr7:100845050-100845726	0.0270238	0.000391916	0.156168
WNT2	cg06987468	chr7:116963502	NR_024047;NM_003391	TSS200;TSS200	Island	chr7:116962841-116964803	0.0433929	0.00190624	0.213597
	cg17339147	chr7:116963500	NR_024047;NM_003391	TSS200;TSS200	Island	chr7:116962841-116964803	0.0415962	0.000497158	0.162501
	cg01830294	chr7:116963492	NR_024047;NM_003391	TSS200;TSS200	Island	chr7:116962841-116964803	0.0306741	0.00339302	0.243685
VENTX	cg18727936	chr10:135051044	NM_014468	TSS1500	Island	chr10:135048797-135052077	0.0456533	0.00126176	0.192897
	cg25153759	chr10:135051022	NM_014468	TSS1500	Island	chr10:135048797-135052077	0.0393142	0.000999255	0.185234
	cg04652645	chr10:135049999	NM_014468	TSS1500	Island	chr10:135048797-135052077	0.0187544	0.00343144	0.244328
FAM83B	cg07267782	chr6:54711227	NM_001010872	TSS1500	Island	chr6:54711153-54712033	0.054777	0.000385548	0.156168
	cg19716238	chr6:54711378	NM_001010872	TSS200	Island	chr6:54711153-54712033	0.047188	0.000364927	0.155404
IGFBP4	cg13385210	chr17:38599271	NM_001552	TSS1500	Island	chr17:38599270-38599524	0.0526785	0.00112477	0.19018
	cg11961138	chr17:38599366	NM_001552	TSS1500	Island	chr17:38599270-38599524	0.036927	0.00322277	0.242086
PDZRN3	cg10111115	chr3:73674146	NM_015009	TSS200	Island	chr3:73673230-73674375	0.0538106	0.000386645	0.156168
	cg13688769	chr3:73674363	NM_015009	TSS1500	Island	chr3:73673230-73674375	0.0276424	2.23308e-05	0.109775
SOX1	cg19407095	chr13:112721778	NM_005986	TSS200	Island	chr13:112720564-112723582	0.0516448	0.000537158	0.164355
	cg11199713	chr13:112721773	NM_005986	TSS200	Island	chr13:112720564-112723582	0.0412416	0.0011297	0.19018
SSTR4	cg17586860	chr20:23015906	NM_001052	TSS200	Island	chr20:23015716-23016879	0.0460214	0.00100348	0.185263
	cg18197392	chr20:23015908	NM_001052	TSS200	Island	chr20:23015716-23016879	0.0289973	0.00126469	0.19293
DLEU7	cg08274637	chr13:51417923	NM_198989	TSS200	Island	chr13:51417371-51418149	0.0505035	0.00110886	0.189436
	cg05965387	chr13:51418053	NM_198989	TSS200	Island	chr13:51417371-51418149	0.0390307	0.00200638	0.21588
LYPD5	cg02631462	chr19:44324856	NM_182573	TSS200	Island	chr19:44324436-44325009	0.0414994	0.00284135	0.23441
	cg15634398	chr19:44324903	NM_182573	TSS200	Island	chr19:44324436-44325009	0.0353508	0.00302091	0.237631
COL4A1	cg15871127	chr13:110960198	NM_001845	TSS1500	Island	chr13:110958891-110960590	0.0405938	0.00305528	0.237961
	cg24089600	chr13:110960177	NM_001845	TSS1500	Island	chr13:110958891-110960590	0.0127033	0.00305248	0.237893
CRB3	cg14782015	chr19:6464080	NM_139161;NM_174881	TSS200;TSS200	Island	chr19:6463991-6464780	0.0431803	0.00141964	0.197416
	cg05384271	chr19:6464029	NM_139161;NM_174881	TSS1500;TSS1500	Island	chr19:6463991-6464780	0.0386288	0.00331387	0.242305
DBX1	cg16938805	chr11:20182063	NM_001029865	TSS200	Island	chr11:20181200-20182325	0.0383257	0.00031657	0.153806
	cg10614045	chr11:20182122	NM_001029865	TSS1500	Island	chr11:20181200-20182325	0.0150401	0.00113303	0.19018
DIO3	cg01664864	chr14:102027677	NM_001362	TSS200	Island	chr14:102025989-102031567	0.0481675	0.00231999	0.223271
	cg07193553	chr14:102026315	NM_001362	TSS1500	Island	chr14:102025989-102031567	0.0231491	0.00260901	0.229507
ST8SIA3	cg24811864	chr18:55019711	NM_015879	TSS200	Island	chr18:55019707-55021605	0.0359882	0.000251935	0.149727
	cg22070406	chr18:55019708	NM_015879	TSS200	Island	chr18:55019707-55021605	0.0319222	0.000316453	0.153806
PENK	cg06066137	chr8:57359200	NM_006211;NM_001135690	TSS1500	Island	chr8:57358126-57359415	0.0341437	0.00176701	0.209452
	cg19149681	chr8:57359399	NM_006211;NM_001135690	TSS1500;TSS200	Island	chr8:57358126-57359415	0.0254985	0.00311653	0.239478
WBSCR17	cg08251037	chr7:70597778	NM_022479	TSS200	Island	chr7:70596228-70598382	0.0331535	0.00350549	0.246036
	cg23839136	chr7:70597599	NM_022479	TSS200	Island	chr7:70596228-70598382	0.0275861	0.00114978	0.190318
