# Supplementary material for: Epigenome-wide DNA methylation profiling of periprostatic adipose tissue in prostate cancer patients with excess adiposity—a pilot study
Source: Clin Epigenetics. 2018 Apr 17;10:54. doi: 10.1186/s13148-018-0490-3 (PMC5904983; doi:10.1186/s13148-018-0490-3)
Supplement: Supplementary file 12 — Table S10. Pathway enrichment analysis of the selected genes with multiple hypermethylated CpG sites. Pathway enrichment analysis for the 38 selected genes which have multiple hypermethylated CpG sites. (XLSX 13 kb) [file 13148_2018_490_MOESM12_ESM.xlsx]

## Sheet: Sheet1
Supplementary Table 10. Pathway enrichment analysis of the selected genes with multiple hypermethylated CpG sites (Adjust P<0.25)
Pathway ID	Pathway Term	P-value	Adjusted P-value (<0.25)	Genes
hsa00071	Fatty acid degradation	0.00222462	0.0432962	CPT1C;CPT1B
hsa01212	Fatty acid metabolism	0.00262401	0.0432962	CPT1C;CPT1B
hsa04920	Adipocytokine signaling pathway	0.00537304	0.0443276	CPT1C;CPT1B
hsa03320	PPAR signaling pathway	0.00522826	0.0443276	CPT1C;CPT1B
hsa04922	Glucagon signaling pathway	0.0107536	0.070974	CPT1C;CPT1B
hsa04152	AMPK signaling pathway	0.0158074	0.0869405	CPT1C;CPT1B
hsa05200	Pathways in cancer	0.126252	0.2455	COL4A1; WNT2
hsa00561	Glycerolipid metabolism	0.0901498	0.2455	MOGAT3
hsa04933	AGE-RAGE signaling pathway in diabetic complications	0.148788	0.2455	COL4A1
hsa05217	Basal cell carcinoma	0.0843779	0.2455	WNT2
hsa04975	Fat digestion and absorption	0.0639135	0.2455	MOGAT3
hsa04916	Melanogenesis	0.147433	0.2455	WNT2
hsa04340	Hedgehog signaling pathway	0.0771164	0.2455	WNT2
hsa05222	Small cell lung cancer	0.128252	0.2455	COL4A1
hsa04612	Antigen processing and presentation	0.115716	0.2455	TAPBP
hsa05340	Primary immunodeficiency	0.0579906	0.2455	AIRE
hsa05231	Choline metabolism in cancer	0.148788	0.2455	SLC44A2
hsa05146	Amoebiasis	0.147433	0.2455	COL4A1
hsa04512	ECM-receptor interaction	0.122701	0.2455	COL4A1
hsa04931	Insulin resistance	0.15956	0.2464	CPT1B
hsa04974	Protein digestion and absorption	0.133772	0.2455	COL4A1
