# Supplementary material for: Epigenome-wide DNA methylation profiling of periprostatic adipose tissue in prostate cancer patients with excess adiposity—a pilot study
Source: Clin Epigenetics. 2018 Apr 17;10:54. doi: 10.1186/s13148-018-0490-3 (PMC5904983; doi:10.1186/s13148-018-0490-3)
Supplement: Supplementary file 13 — Table S11. Pathway enrichment analysis of the overlapping genes. Pathway enrichment analysis for the 14 overlapping genes. (XLSX 13 kb) [file 13148_2018_490_MOESM13_ESM.xlsx]

## Sheet: Sheet1
Supplementary Table 11. Pathways enrichment analysis of the overlapping genes (Adjust P<0.25)
Pathway ID	Pathway Term	P-value	Adjusted P-value (<0.25)	Genes
hsa01040	Biosynthesis of unsaturated fatty acids_Homo sapiens_hsa01040	0.0159854	0.100995	FADS1
hsa01212	Fatty acid metabolism_Homo sapiens_hsa01212	0.0330914	0.100995	FADS1
hsa05030	Cocaine addiction_Homo sapiens_hsa05030	0.0337699	0.100995	PPP1R1B
hsa00561	Glycerolipid metabolism_Homo sapiens_hsa00561	0.0405303	0.100995	MOGAT1
hsa05031	Amphetamine addiction_Homo sapiens_hsa05031	0.0459069	0.100995	PPP1R1B
hsa00564	Glycerophospholipid metabolism_Homo sapiens_hsa00564	0.0645056	0.11826	PCYT2
hsa04728	Dopaminergic synapse_Homo sapiens_hsa04728	0.0866371	0.127948	PPP1R1B
hsa04530	Tight junction_Homo sapiens_hsa04530	0.0930533	0.127948	CRB3
hsa05034	Alcoholism_Homo sapiens_hsa05034	0.118302	0.143747	PPP1R1B
hsa04024	cAMP signaling pathway_Homo sapiens_hsa04024	0.130679	0.143747	PPP1R1B
