# Supplementary material for: Epigenome-wide DNA methylation profiling of periprostatic adipose tissue in prostate cancer patients with excess adiposity—a pilot study
Source: Clin Epigenetics. 2018 Apr 17;10:54. doi: 10.1186/s13148-018-0490-3 (PMC5904983; doi:10.1186/s13148-018-0490-3)
Supplement: Supplementary file 14 — Table S12. GO molecular function analysis of the overlapping genes. GO molecular function analyses for the 14 overlapping genes. (XLSX 13 kb) [file 13148_2018_490_MOESM14_ESM.xlsx]

## Sheet: Sheet1
Supplementary Table 12. GO molecular function analysis of the overlapping genes (Adjust-P<0.25)
GO ID	Molecular Function Term	P-value	Adjusted P-value (<0.25)	Genes
GO:0001664	G-protein coupled receptor binding (GO:0001664)	0.000491265	0.0211244	UCN;PPP1R1B;INSL3
GO:0050780	dopamine receptor binding (GO:0050780)	0.00975869	0.0636309	PPP1R1B
GO:0003993	acid phosphatase activity (GO:0003993)	0.00837003	0.0636309	PAPL
GO:0004181	metallocarboxypeptidase activity (GO:0004181)	0.016675	0.0660474	AGBL4
GO:0016411	acylglycerol O-acyltransferase activity (GO:0016411)	0.0118383	0.0636309	MOGAT1
GO:0005184	neuropeptide hormone activity (GO:0005184)	0.0159854	0.0660474	UCN
GO:0051428	peptide hormone receptor binding (GO:0051428)	0.0118383	0.0636309	UCN
GO:0071855	neuropeptide receptor binding (GO:0071855)	0.0180528	0.0660474	UCN
GO:0031748	D1 dopamine receptor binding (GO:0031748)	0.00628364	0.0636309	PPP1R1B
GO:0005179	hormone activity (GO:0005179)	0.00320119	0.0636309	UCN;INSL3
GO:0004857	enzyme inhibitor activity (GO:0004857)	0.022412	0.0660474	UCN;PPP1R1B
GO:0005158	insulin receptor binding (GO:0005158)	0.0221757	0.0660474	INSL3
GO:0008235	metalloexopeptidase activity (GO:0008235)	0.0269653	0.0660474	AGBL4
GO:0004180	carboxypeptidase activity (GO:0004180)	0.0276478	0.0660474	AGBL4
GO:0019212	phosphatase inhibitor activity (GO:0019212)	0.0262824	0.0660474	PPP1R1B
GO:0004864	protein phosphatase inhibitor activity (GO:0004864)	0.0249153	0.0660474	PPP1R1B
GO:0070567	cytidylyltransferase activity (GO:0070567)	0.00558727	0.0636309	PCYT2
GO:0008374	O-acyltransferase activity (GO:0008374)	0.0269653	0.0660474	MOGAT1
GO:0004860	protein kinase inhibitor activity (GO:0004860)	0.0371556	0.084089	PPP1R1B
GO:0019210	kinase inhibitor activity (GO:0019210)	0.0391817	0.0842407	PPP1R1B
GO:0002020	protease binding (GO:0002020)	0.0525884	0.0983174	INSL3
GO:0019888	protein phosphatase regulator activity (GO:0019888)	0.0445654	0.0912529	PPP1R1B
GO:0019208	phosphatase regulator activity (GO:0019208)	0.0512556	0.0983174	PPP1R1B
GO:0008238	exopeptidase activity (GO:0008238)	0.0749818	0.134342	AGBL4
GO:0019887	protein kinase regulator activity (GO:0019887)	0.0814739	0.134745	PPP1R1B
GO:0016779	nucleotidyltransferase activity (GO:0016779)	0.0936926	0.139778	PCYT2
GO:0019207	kinase regulator activity (GO:0019207)	0.0943315	0.139778	PPP1R1B
GO:0017124	SH3 domain binding (GO:0017124)	0.0801789	0.134745	CRB3
GO:0020037	heme binding (GO:0020037)	0.0917734	0.139778	FADS1
GO:0046906	tetrapyrrole binding (GO:0046906)	0.0975196	0.139778	FADS1
GO:0016705	oxidoreductase activity, acting on paired donors, with incorporation or reduction of molecular oxygen (GO:0016705)	0.108282	0.145503	FADS1
GO:0051427	hormone receptor binding (GO:0051427)	0.106391	0.145503	UCN
GO:0005506	iron ion binding (GO:0005506)	0.113931	0.148455	FADS1
GO:0008237	metallopeptidase activity (GO:0008237)	0.123892	0.156687	AGBL4
GO:0016747	transferase activity, transferring acyl groups other than amino-acyl groups (GO:0016747)	0.133136	0.163567	MOGAT1
GO:0015631	tubulin binding (GO:0015631)	0.15615	0.182861	AGBL4
GO:0016746	transferase activity, transferring acyl groups (GO:0016746)	0.157345	0.182861	MOGAT1
GO:0016791	phosphatase activity (GO:0016791)	0.17098	0.193477	PAPL
GO:0042578	phosphoric ester hydrolase activity (GO:0042578)	0.224602	0.247638	PAPL
